# Supplementary material for: SARS-CoV-2 PCR positivity rate and seroprevalence of related antibodies among a sample of patients in Cairo: Pre-wave 2 results of a screening program in a university hospital
Source: PLoS One. 2021 Jul 15;16(7):e0254581. doi: 10.1371/journal.pone.0254581 (PMC8282003; doi:10.1371/journal.pone.0254581)
Supplement: S1 Data — (XLSX) [file pone.0254581.s001.xlsx]

## Sheet: Sheet1
Serial Number	age(years)	age( categories)	Hospital	Gender	PCR	Total_Ab	Total_Ab_pos	contact.history	fever	cough	diarrhea	sorethroat	vascularevent	DM	HTN	CTscan	DM2	HTN2	symptoms
1		1	3	1	0	0.1	0	0	0	0	0	0	0	0	0	NA	0	0	0
2		1	3	2	0	0.2	0	0	0	0	0	0	0	0	0	NA	0	0	0
3		1	3	1	0	0.1	0	0	0	0	0	0	0	0	0	NA	0	0	0
4		1	3	1	1	21.3	1	0	0	0	0	0	0	0	0	NA	0	0	0
5	0.15	1	3	2	0	0.1	0	0	0	0	0	0	0	0	0	NA	0	0	0
6	0.15	1	3	2	0	0.1	0	0	0	0	0	0	0	0	0	NA	0	0	0
7	0.15	1	3	1	0	0.1	0	0	0	0	0	0	0	0	0	NA	0	0	0
8	0.25	1	3	1	0	0.1	0	0	0	0	0	0	0	0	0	NA	0	0	0
9	0.95	1	3	1	0	0.1	0	0	0	0	0	0	0	0	0	NA	0	0	0
10	1	1	3	2	0	0.1	0	0	0	0	0	0	0	0	0	NA	0	0	0
11	1	1	3	1	0	137.7	1	0	0	0	0	0	0	0	0	NA	0	0	0
12	1.8	1	3	1	0	0.1	0	0	0	0	0	0	0	0	0	NA	0	0	0
13	2	1	3	1	0	0.1	0	0	0	0	0	0	0	0	0	NA	0	0	0
14	2	1	3	2	0	84.2	1	0	0	0	0	0	0	0	0	NA	0	0	0
15	2	1	3	2	0	0.1	0	0	0	0	0	0	0	0	0	NA	0	0	0
16	2	1	3	2	0	0.2	0	0	0	0	0	0	0	0	0	NA	0	0	0
17	2	1	3	1	0	1	1	0	0	0	0	0	0	1	0	NA	1	0	0
18	3	1	3	1	0	0.1	0	0	0	0	0	0	0	0	0	NA	0	0	0
19	3	1	3	2	0	0.1	0	0	0	0	0	0	0	0	0	NA	0	0	0
20	3	1	3	1	0	0.1	0	0	0	0	0	0	0	0	0	NA	0	0	0
21	3	1	3	1	0	0.1	0	0	0	0	0	0	0	0	0	NA	0	0	0
22	3	1	3	1	0	0.1	0	0	0	0	0	0	0	0	0	NA	0	0	0
23	3	1	3	2	0	0.1	0	0	0	0	0	0	0	0	0	NA	0	0	0
24	4	1	3	2	0	0.1	0	0	0	0	0	0	0	0	0	NA	0	0	0
25	5	1	3	2	0	0.1	0	0	0	0	0	0	0	0	0	NA	0	0	0
26	5	1	3	1	0	0.2	0	0	0	0	0	0	0	0	0	NA	0	0	0
27	5	1	3	1	0	0.1	0	0	0	0	0	0	0	0	0	NA	0	0	0
28	5	1	3	1	0	0.1	0	0	0	0	0	0	0	0	0	NA	0	0	0
29	5	1	3	2	0	70	1	0	0	0	0	0	0	0	0	NA	0	0	0
30	5	1	3	1	0	0.1	0	0	0	0	0	0	0	0	0	NA	0	0	0
31	5	1	3	1	0	0.1	0	0	0	0	0	0	0	0	0	NA	0	0	0
32	5	1	3	1	0	5.9	1	0	0	0	0	0	0	0	0	NA	0	0	0
33	6	1	3	2	0	0.1	0	0	0	0	0	0	0	0	0	NA	0	0	0
34	6	1	3	1	0	0.1	0	0	0	0	0	0	0	0	0	NA	0	0	0
35	6	1	3	2	0	100.3	1	0	0	0	0	0	0	0	0	NA	0	0	0
36	6	1	3	1	0	122.8	1	0	0	0	0	0	0	0	0	NA	0	0	0
37	7	1	3	1	0	0.1	0	0	0	0	0	0	0	0	0	NA	0	0	0
38	7	1	3	2	0	0.1	0	0	0	0	0	0	0	0	0	NA	0	0	0
39	8	1	3	2	0	0.1	0	0	0	0	0	0	0	0	0	NA	0	0	0
40	8	1	3	1	0	17.1	1	0	0	0	0	0	0	0	0	NA	0	0	0
41	8	1	3	2	0	0.1	0	0	0	0	0	0	0	0	0	NA	0	0	0
42	8	1	3	2	0	0.1	0	0	0	0	0	0	0	0	0	NA	0	0	0
43	9	1	3	2	0	65.1	1	0	0	0	0	0	0	0	0	NA	0	0	0
44	9	1	3	2	0	0.1	0	0	0	0	0	0	0	0	0	NA	0	0	0
45	9	1	3	1	0	0.1	0	0	0	0	0	0	0	0	0	NA	0	0	0
46	9	1	3	1	0	0.1	0	0	0	0	0	0	0	0	0	NA	0	0	0
47	9	1	3	1	0	0.1	0	0	0	0	0	0	0	0	0	NA	0	0	0
48	9	1	3	1	0	0.1	0	0	0	0	0	0	0	0	0	NA	0	0	0
49	10	1	3	1	0	0.1	0	0	0	0	0	0	0	0	0	NA	0	0	0
50	10	1	3	1	0	0.1	0	0	0	0	0	0	0	0	0	NA	0	0	0
51	11	1	3	1	0	0.1	0	0	0	0	0	0	0	0	0	NA	0	0	0
52	11	1	3	2	0	0.1	0	0	0	0	0	0	0	0	0	NA	0	0	0
53	12	1	3	2	0	0.4	0	0	0	0	0	0	0	0	0	NA	0	0	0
54	12	1	3	2	0	73.8	1	0	0	0	0	0	0	0	0	NA	0	0	0
55	12	1	3	2	0	67.1	1	0	0	0	0	0	0	0	0	NA	0	0	0
56	12	1	3	2	0	0.1	0	0	0	0	0	0	0	0	0	NA	0	0	0
57	12	1	3	2	0	0.1	0	0	0	0	0	0	0	0	0	NA	0	0	0
58	13	1	3	2	0	0.1	0	0	0	0	0	0	0	0	0	NA	0	0	0
59	13	1	3	1	0	0.1	0	0	0	0	0	0	0	0	0	NA	0	0	0
60	14	1	3	1	0	27.2	1	0	0	0	0	0	0	0	0	NA	0	0	0
61	14	1	3	2	0	35.8	1	0	0	0	0	0	0	0	0	NA	0	0	0
62	14	1	3	2	0	0.1	0	0	0	0	0	0	0	0	0	NA	0	0	0
63	15	1	3	2	1	49	1	0	0	0	0	0	0	0	0	NA	0	0	0
64	15	1	3	1	0	2.1	1	0	0	0	0	0	0	0	0	NA	0	0	0
65	15	1	3	1	0	0.1	0	0	0	0	0	0	0	0	0	NA	0	0	0
66	15	1	3	2	0	21	1	0	0	0	0	0	0	0	0	NA	0	0	0
67	15	1	3	1	0	7.5	1	0	0	0	0	0	0	0	0	NA	0	0	0
68	15	1	3	1	0	67.2	1	0	0	0	0	0	0	0	0	NA	0	0	0
69	15	1	3	1	0	108.5	1	0	0	0	0	0	0	0	0	NA	0	0	0
70	15	1	3	1	0	10.7	1	0	0	0	0	0	0	0	0	NA	0	0	0
71	15	1	3	2	0	0.1	0	0	0	0	0	0	0	0	0	NA	0	0	0
72	16	1	3	2	0	1	1	0	0	0	0	0	0	0	0	NA	0	0	0
73	16	1	3	2	0	0.1	0	0	0	0	0	0	0	0	0	NA	0	0	0
74	16	1	3	2	0	0.1	0	0	0	0	0	0	0	0	0	NA	0	0	0
75	16	1	3	2	0	1.9	1	0	0	0	0	0	0	0	0	NA	0	0	0
76	16	1	3	2	0	0.1	0	0	0	0	0	0	0	0	0	NA	0	0	0
77	16	1	3	1	0	19.5	1	0	0	0	0	0	0	0	0	NA	0	0	0
78	16	1	3	1	0	0.2	0	0	0	0	0	0	0	0	0	NA	0	0	0
79	17	1	3	2	0	0.1	0	0	0	0	0	0	0	0	0	NA	0	0	0
80	17	1	3	1	0	38.9	1	0	0	0	0	0	0	0	0	NA	0	0	0
81	17	1	3	1	0	40	1	0	0	0	0	0	0	0	0	NA	0	0	0
82	17	1	3	1	0	0.1	0	0	0	0	0	0	0	0	0	NA	0	0	0
83	17	1	3	2	0	0.1	0	0	0	0	0	0	0	0	0	NA	0	0	0
84	17	1	3	1	0	0.1	0	0	0	0	0	0	0	0	0	NA	0	0	0
85	17	1	3	2	0	0.1	0	0	0	0	0	0	0	0	0	NA	0	0	0
86	17	1	3	1	0	30.5	1	0	0	0	0	0	0	0	0	NA	0	0	0
87	17	1	3	2	0	82.9	1	0	0	0	0	0	0	0	0	NA	0	0	0
88	18	2	3	2	0	0.1	0	0	0	0	0	0	0	0	0	NA	0	0	0
89	18	2	3	2	0	0.1	0	0	0	0	0	0	0	0	0	NA	0	0	0
90	18	2	3	1	0	0.1	0	0	0	0	0	0	0	0	0	NA	0	0	0
91	18	2	3	1	0	7.3	1	0	0	0	0	0	0	0	0	NA	0	0	0
92	18	2	3	1	0	0.1	0	0	0	0	0	0	0	0	0	NA	0	0	0
93	18	2	3	1	0	1.8	1	0	0	0	0	0	0	0	0	NA	0	0	0
94	18	2	3	1	0	0.1	0	0	0	0	0	0	0	0	0	NA	0	0	0
95	19	2	3	1	0	22	1	0	0	0	0	0	0	0	0	NA	0	0	0
96	19	2	3	2	0	0.1	0	0	0	0	0	0	0	0	0	NA	0	0	0
97	19	2	3	1	0	36.8	1	0	0	0	0	0	0	0	0	NA	0	0	0
98	19	2	3	2	0	0.1	0	0	0	0	0	0	0	0	0	NA	0	0	0
99	19	2	3	2	1	0.1	0	0	0	0	0	0	0	0	0	NA	0	0	0
100	19	2	3	1	0	0.1	0	0	0	0	0	0	0	0	0	NA	0	0	0
101	19	2	3	2	0	0.1	0	0	0	0	0	0	0	0	0	NA	0	0	0
102	19	2	3	1	0	6	1	0	0	0	0	0	0	0	0	NA	0	0	0
103	19	2	3	1	0	0.1	0	0	0	0	0	0	0	0	0	NA	0	0	0
104	20	2	3	1	0	0.1	0	0	0	0	0	0	0	0	0	NA	0	0	0
105	20	2	3	2	0	0.1	0	0	0	0	0	0	0	0	0	NA	0	0	0
106	20	2	3	2	0	0.1	0	0	0	0	0	0	0	0	0	NA	0	0	0
107	20	2	3	1	0	0.1	0	0	0	0	0	0	0	0	0	NA	0	0	0
108	20	2	3	2	0	11.2	1	0	0	0	0	0	0	0	0	NA	0	0	0
109	20	2	3	2	0	0.1	0	0	0	0	0	0	0	0	0	NA	0	0	0
110	20	2	3	1	0	53.7	1	0	0	0	0	0	0	0	0	NA	0	0	0
111	21	2	3	1	0	0.1	0	0	0	0	0	0	0	0	0	NA	0	0	0
112	21	2	3	1	0	0.1	0	0	0	0	0	0	0	0	0	NA	0	0	0
113	21	2	3	2	0	0.1	0	0	0	0	0	0	0	0	0	NA	0	0	0
114	21	2	3	1	0	26.6	1	0	0	0	0	0	0	0	0	NA	0	0	0
115	21	2	3	2	1	57.3	1	0	0	0	0	0	0	0	0	NA	0	0	0
116	21	2	3	2	0	0.1	0	0	0	0	0	0	0	0	0	NA	0	0	0
117	21	2	3	2	0	8	1	0	0	0	0	0	0	0	0	NA	0	0	0
118	22	2	3	1	0	0.1	0	0	0	0	0	0	0	0	0	NA	0	0	0
119	22	2	3	2	0	3.5	1	0	0	0	0	0	0	1	0	NA	1	0	0
120	22	2	3	2	1	68.4	1	0	0	0	0	0	0	0	0	NA	0	0	0
121	22	2	3	1	0	0.1	0	0	0	0	0	0	0	0	0	NA	0	0	0
122	22	2	3	1	0	0.1	0	0	0	0	0	0	0	0	0	NA	0	0	0
123	22	2	3	2	0	106.2	1	0	0	0	0	0	0	0	0	NA	0	0	0
124	22	2	3	1	0	0.1	0	0	0	0	0	0	0	0	0	NA	0	0	0
125	23	2	3	1	0	0.1	0	0	0	0	0	0	0	0	0	NA	0	0	0
126	23	2	3	1	0	0.1	0	0	0	0	0	0	0	0	0	NA	0	0	0
127	23	2	3	2	0	6.9	1	0	0	0	0	0	0	0	0	NA	0	0	0
128	23	2	3	2	0	5.1	1	0	0	0	0	0	0	0	0	NA	0	0	0
129	23	2	3	2	0	5.3	1	0	0	0	0	0	0	1	0	NA	1	0	0
130	23	2	3	2	0	24.4	1	0	0	0	0	0	0	0	0	NA	0	0	0
131	23	2	3	1	0	0.1	0	0	0	0	0	0	0	0	0	NA	0	0	0
132	23	2	3	1	0	10.9	1	0	0	0	0	0	0	0	0	NA	0	0	0
133	23	2	3	1	0	63.3	1	0	0	0	0	0	0	0	0	NA	0	0	0
134	23	2	3	2	0	0.1	0	0	0	0	0	0	0	0	0	NA	0	0	0
135	24	2	3	1	0	0.1	0	0	1	0	0	0	0	0	0	NA	0	0	1
136	24	2	3	1	0	36.6	1	0	0	0	0	0	0	0	0	NA	0	0	0
137	24	2	3	1	0	0.1	0	0	0	0	0	0	0	0	0	NA	0	0	0
138	24	2	3	1	0	0.1	0	0	0	0	0	0	0	0	0	NA	0	0	0
139	24	2	3	2	0	11.1	1	0	0	0	0	0	0	0	0	NA	0	0	0
140	24	2	3	1	0	0.1	0	0	0	0	0	0	0	0	0	NA	0	0	0
141	24	2	3	2	0	0.1	0	0	0	0	0	0	0	0	0	NA	0	0	0
142	24	2	3	1	0	0.1	0	0	0	0	0	0	0	0	0	NA	0	0	0
143	24	2	3	1	0	0.1	0	0	0	0	0	0	0	0	0	NA	0	0	0
144	24	2	3	1	0	3.1	1	0	0	0	0	0	0	0	0	NA	0	0	0
145	24	2	3	1	0	0.1	0	0	0	0	0	0	0	0	0	NA	0	0	0
146	24	2	3	1	0	0.1	0	0	0	0	0	0	0	0	0	NA	0	0	0
147	24	2	3	1	0	0.1	0	0	0	0	0	0	0	0	0	NA	0	0	0
148	24	2	3	2	0	0.1	0	0	0	0	0	0	0	0	0	NA	0	0	0
149	24	2	3	1	0	0.1	0	0	0	0	0	0	0	0	0	NA	0	0	0
150	25	2	3	1	0	0.1	0	0	0	0	0	0	0	0	0	NA	0	0	0
151	25	2	3	2	0	0.6	0	0	0	0	0	0	0	0	0	NA	0	0	0
152	25	2	3	1	1	41.3	1	0	0	0	0	0	0	0	0	NA	0	0	0
153	25	2	3	2	0	130	1	0	0	0	0	0	0	0	0	NA	0	0	0
154	25	2	3	1	0	0.1	0	0	0	0	0	0	0	0	0	NA	0	0	0
155	25	2	3	1	0	0.2	0	0	0	0	0	0	0	0	0	NA	0	0	0
156	25	2	3	2	0	0.1	0	0	0	0	0	0	0	0	0	NA	0	0	0
157	25	2	3	2	0	52.7	1	0	0	0	0	0	0	0	0	NA	0	0	0
158	25	2	3	2	0	40.4	1	0	0	0	0	0	0	0	0	NA	0	0	0
159	25	2	3	1	0	0.1	0	0	0	0	0	0	0	0	0	NA	0	0	0
160	25	2	3	1	0	0.1	0	0	0	0	0	0	0	0	0	NA	0	0	0
161	25	2	3	2	0	36.7	1	0	0	0	0	0	0	0	0	NA	0	0	0
162	25	2	3	1	0	69.4	1	0	0	0	0	0	0	0	0	NA	0	0	0
163	25	2	3	1	0	36.7	1	0	0	0	0	0	0	0	0	NA	0	0	0
164	25	2	3	1	0	0.1	0	0	0	0	0	0	0	0	0	NA	0	0	0
165	26	2	3	1	0	19	1	0	0	0	0	0	0	0	0	NA	0	0	0
166	26	2	3	1	0	5.9	1	0	0	0	0	0	0	0	0	NA	0	0	0
167	26	2	3	1	0	0.1	0	0	0	0	0	0	0	0	0	NA	0	0	0
168	26	2	3	1	0	0.1	0	0	0	0	0	0	0	0	0	NA	0	0	0
169	26	2	3	2	0	6.4	1	0	0	0	0	0	0	0	0	NA	0	0	0
170	26	2	3	1	0	0.1	0	0	0	0	0	0	0	0	0	NA	0	0	0
171	26	2	3	1	0	0.1	0	0	0	0	0	0	0	0	0	NA	0	0	0
172	26	2	3	1	0	13.8	1	0	0	0	0	0	0	0	0	NA	0	0	0
173	26	2	3	1	0	0.1	0	0	0	0	0	0	0	0	0	NA	0	0	0
174	26	2	3	1	0	0.1	0	0	0	0	0	0	0	0	0	NA	0	0	0
175	26	2	3	1	0	0.1	0	0	0	0	0	0	0	0	0	NA	0	0	0
176	26	2	3	1	0	7.4	1	0	0	0	0	0	0	0	0	NA	0	0	0
177	27	2	3	1	0	0.1	0	0	0	0	0	0	0	0	0	NA	0	0	0
178	27	2	3	1	0	0.1	0	0	0	0	0	0	0	0	0	NA	0	0	0
179	27	2	3	2	0	8.8	1	0	0	0	0	0	0	0	0	NA	0	0	0
180	27	2	3	1	0	0.1	0	0	0	0	0	0	0	0	0	NA	0	0	0
181	27	2	3	2	0	15.9	1	0	0	0	0	0	0	0	0	NA	0	0	0
182	27	2	3	1	0	43.5	1	0	0	0	0	0	0	0	0	NA	0	0	0
183	27	2	3	1	0	4.4	1	0	0	0	0	0	0	0	0	NA	0	0	0
184	27	2	3	2	0	0.1	0	0	0	0	0	0	0	0	0	NA	0	0	0
185	27	2	3	1	0	45.5	1	0	0	0	0	0	0	0	0	NA	0	0	0
186	27	2	3	1	0	75.5	1	0	0	0	0	0	0	0	0	NA	0	0	0
187	27	2	3	2	0	0.1	0	0	0	0	0	0	0	0	0	NA	0	0	0
188	27	2	3	2	0	14.9	1	0	0	0	0	0	0	0	0	NA	0	0	0
189	27	2	3	1	0	5.7	1	0	0	0	0	0	0	0	0	NA	0	0	0
190	27	2	3	1	0	0.1	0	0	0	0	0	0	0	0	0	NA	0	0	0
191	28	2	3	2	0	12.8	1	0	1	1	0	0	0	0	0	NA	0	0	2
192	28	2	3	1	0	1.4	1	0	0	0	0	0	0	0	0	NA	0	0	0
193	28	2	3	2	0	1.6	1	0	0	0	0	0	0	0	0	NA	0	0	0
194	28	2	3	2	0	0.1	0	0	0	0	0	0	0	0	0	NA	0	0	0
195	28	2	3	1	0	0.9	0	0	0	0	0	0	0	1	0	NA	1	0	0
196	28	2	3	1	0	0.1	0	0	0	0	0	0	0	0	0	NA	0	0	0
197	28	2	3	2	0	0.1	0	0	0	0	0	0	0	0	0	NA	0	0	0
198	28	2	3	1	0	0.1	0	0	0	0	0	0	0	0	0	NA	0	0	0
199	28	2	3	2	0	0.1	0	0	0	0	0	0	0	0	0	NA	0	0	0
200	29	2	3	1	0	0.1	0	0	0	0	0	0	0	0	0	NA	0	0	0
201	29	2	3	2	0	0.1	0	0	0	0	0	0	0	0	0	NA	0	0	0
202	29	2	3	1	0	4.3	1	0	0	0	0	0	0	0	0	NA	0	0	0
203	29	2	3	2	0	0.1	0	0	0	0	0	0	0	0	0	NA	0	0	0
204	29	2	3	1	0	0.1	0	0	0	0	0	0	0	0	0	NA	0	0	0
205	29	2	5	1	0	0.1	0	0	0	0	0	0	0	0	0	NA	0	0	0
206	30	2	3	1	0	24	1	0	0	0	0	0	0	0	0	NA	0	0	0
207	30	2	3	2	0	140.7	1	0	0	0	0	0	0	0	0	NA	0	0	0
208	30	2	3	1	0	0.1	0	0	0	0	0	0	0	0	0	NA	0	0	0
209	30	2	3	2	0	1.5	1	0	0	0	0	0	0	0	0	NA	0	0	0
210	30	2	3	2	0	0.1	0	0	0	0	0	0	0	0	0	NA	0	0	0
211	30	2	3	2	0	0.1	0	0	0	0	0	0	0	0	0	NA	0	0	0
212	30	2	3	1	0	0.1	0	0	1	0	0	0	0	0	0	NA	0	0	1
213	30	2	3	1	0	0.1	0	0	0	0	0	0	0	0	0	NA	0	0	0
214	30	2	3	2	0	1.7	1	0	0	0	0	0	0	0	0	NA	0	0	0
215	30	2	3	1	0	0.1	0	0	0	0	0	0	0	0	0	NA	0	0	0
216	30	2	3	2	0	0.1	0	0	0	0	0	0	0	0	0	NA	0	0	0
217	30	2	3	2	0	0.1	0	0	0	0	0	0	0	0	0	NA	0	0	0
218	30	2	3	2	0	4.2	1	0	0	0	0	0	0	0	0	NA	0	0	0
219	30	2	3	2	0	15	1	0	0	0	0	0	0	0	0	NA	0	0	0
220	31	2	3	1	1	9.4	1	0	0	0	0	0	0	0	0	NA	0	0	0
221	31	2	3	1	0	13.2	1	0	0	0	0	0	0	0	0	NA	0	0	0
222	31	2	3	2	0	0.1	0	0	0	0	0	0	0	0	0	NA	0	0	0
223	32	2	3	1	0	0.1	0	0	0	0	0	0	0	0	0	NA	0	0	0
224	32	2	3	1	0	0.1	0	0	0	0	0	0	0	0	0	NA	0	0	0
225	32	2	3	2	0	0.9	0	0	0	0	0	0	0	0	0	NA	0	0	0
226	32	2	3	1	0	0.1	0	0	0	0	0	0	0	0	0	NA	0	0	0
227	32	2	3	2	0	11	1	0	0	0	0	0	0	0	0	NA	0	0	0
228	32	2	3	2	0	20	1	0	0	0	0	0	0	0	0	2	0	0	0
229	32	2	3	1	0	11.1	1	0	0	0	0	0	0	0	0	NA	0	0	0
230	32	2	3	2	0	0.1	0	0	0	0	0	0	0	0	0	NA	0	0	0
231	32	2	3	1	0	0.1	0	0	0	0	0	0	0	0	0	NA	0	0	0
232	32	2	3	2	0	20.2	1	0	0	0	0	0	0	0	0	NA	0	0	0
233	32	2	3	2	0	8.4	1	0	0	0	0	0	0	0	0	NA	0	0	0
234	33	2	3	2	0	15.1	1	0	0	0	0	0	0	0	0	NA	0	0	0
235	33	2	3	2	0	14.5	1	0	0	0	0	0	0	0	0	NA	0	0	0
236	33	2	3	2	0	0.2	0	0	0	0	0	0	0	0	0	NA	0	0	0
237	33	2	3	1	0	0.1	0	0	0	0	0	0	0	0	0	NA	0	0	0
238	33	2	3	1	0	18.4	1	0	0	0	0	0	0	0	0	NA	0	0	0
239	33	2	3	1	0	0.1	0	0	0	0	0	0	0	0	0	NA	0	0	0
240	33	2	3	1	0	0.1	0	0	0	0	0	0	0	0	0	NA	0	0	0
241	33	2	3	1	0	2.5	1	0	0	0	0	0	0	0	0	NA	0	0	0
242	33	2	3	1	0	1.4	1	0	0	0	0	0	0	0	0	NA	0	0	0
243	33	2	3	2	0	0.1	0	0	0	0	0	0	0	0	0	NA	0	0	0
244	33	2	3	2	0	0.1	0	0	0	0	0	0	0	0	0	NA	0	0	0
245	33	2	3	1	0	0.1	0	0	0	0	0	0	0	0	0	NA	0	0	0
246	33	2	3	1	0	48.1	1	0	0	0	0	0	0	0	0	NA	0	0	0
247	33	2	3	2	0	32.3	1	0	0	0	0	0	0	0	0	NA	0	0	0
248	33	2	3	2	0	0.1	0	0	0	0	0	0	0	0	0	NA	0	0	0
249	34	2	3	1	0	0.1	0	0	0	0	0	0	0	0	0	NA	0	0	0
250	34	2	3	1	0	0.1	0	0	0	0	0	0	0	0	0	NA	0	0	0
251	34	2	3	2	0	4.1	1	0	0	0	0	0	0	0	0	NA	0	0	0
252	34	2	3	1	0	0.5	0	0	0	0	0	0	0	0	0	NA	0	0	0
253	34	2	3	1	0	0.4	0	0	0	0	0	0	0	0	0	NA	0	0	0
254	34	2	3	1	0	10.6	1	0	0	0	0	0	0	0	0	NA	0	0	0
255	34	2	3	2	0	0.1	0	0	0	0	0	0	0	0	0	NA	0	0	0
256	34	2	3	2	0	3	1	0	0	0	0	0	0	0	0	NA	0	0	0
257	34	2	3	2	0	9	1	0	0	0	0	0	0	0	0	1	0	0	0
258	34	2	3	2	0	1.8	1	0	0	0	0	0	0	0	0	NA	0	0	0
259	34	2	3	1	0	0.1	0	0	0	0	0	0	0	0	0	NA	0	0	0
260	34	2	3	1	0	0.1	0	0	0	0	0	0	0	0	0	NA	0	0	0
261	35	2	3	2	0	1.7	1	0	0	0	0	0	0	0	0	NA	0	0	0
262	35	2	3	1	0	2.7	1	0	0	0	0	0	0	0	0	NA	0	0	0
263	35	2	3	1	0	0.1	0	0	0	0	0	0	0	0	0	NA	0	0	0
264	35	2	3	1	0	3.4	1	0	0	0	0	0	0	0	0	NA	0	0	0
265	35	2	3	1	0	0.1	0	0	0	0	0	0	0	0	0	NA	0	0	0
266	35	2	3	2	0	5.9	1	0	0	0	0	0	0	0	0	NA	0	0	0
267	35	2	3	2	0	0.1	0	0	0	0	0	0	0	0	0	NA	0	0	0
268	35	2	3	1	0	0.1	0	0	0	0	0	0	0	0	0	NA	0	0	0
269	35	2	3	2	0	6.5	1	0	0	0	0	0	0	0	0	NA	0	0	0
270	35	2	3	1	0	0.1	0	0	0	0	0	0	0	0	0	NA	0	0	0
271	35	2	3	2	0	130.7	1	0	0	0	0	0	0	0	0	NA	0	0	0
272	35	2	3	1	0	0.1	0	0	0	0	0	0	0	0	0	NA	0	0	0
273	35	2	3	2	0	4.5	1	0	0	0	0	0	0	0	0	NA	0	0	0
274	35	2	3	1	0	2.5	1	0	0	0	0	0	0	0	0	NA	0	0	0
275	35	2	3	2	0	0.1	0	0	0	0	0	0	0	0	0	NA	0	0	0
276	35	2	3	2	0	21.9	1	0	0	0	0	0	0	0	0	NA	0	0	0
277	35	2	3	1	0	0.1	0	0	0	0	0	0	0	0	0	NA	0	0	0
278	35	2	3	2	0	8	1	0	0	0	0	0	0	0	0	NA	0	0	0
279	35	2	3	2	0	42	1	0	0	0	0	0	0	0	0	NA	0	0	0
280	35	2	3	1	0	0.1	0	0	0	0	0	0	0	0	0	NA	0	0	0
281	36	2	3	1	1	39.1	1	0	0	0	0	0	0	0	0	NA	0	0	0
282	36	2	3	1	0	0.1	0	0	0	0	0	0	0	0	0	NA	0	0	0
283	36	2	3	2	0	18.3	1	0	0	0	0	0	0	0	0	NA	0	0	0
284	36	2	3	2	0	0.1	0	0	0	0	0	0	0	0	0	NA	0	0	0
285	36	2	3	2	0	1.1	1	0	0	0	0	0	0	0	0	NA	0	0	0
286	36	2	3	2	0	64.2	1	0	0	0	0	0	0	0	0	NA	0	0	0
287	36	2	3	2	0	0.1	0	0	0	0	0	0	0	0	0	NA	0	0	0
288	36	2	3	2	0	0.1	0	0	0	0	0	0	0	0	0	NA	0	0	0
289	36	2	3	1	0	0.1	0	0	0	0	0	0	0	0	0	NA	0	0	0
290	36	2	3	1	0	0.1	0	0	0	0	0	0	0	0	0	NA	0	0	0
291	36	2	3	2	0	0.1	0	0	0	0	0	0	0	0	0	NA	0	0	0
292	36	2	3	1	0	0.1	0	0	0	0	0	0	0	0	0	NA	0	0	0
293	36	2	3	1	0	0.1	0	0	0	0	0	0	0	0	0	NA	0	0	0
294	37	2	3	1	1	23	1	0	0	0	0	0	0	0	0	NA	0	0	0
295	37	2	3	2	0	0.1	0	0	0	0	0	0	0	0	0	NA	0	0	0
296	37	2	3	2	0	7.1	1	0	0	0	0	0	0	0	0	NA	0	0	0
297	37	2	3	2	0	0.1	0	0	0	0	0	0	0	0	0	NA	0	0	0
298	37	2	3	1	0	13.8	1	0	0	0	0	0	0	0	0	NA	0	0	0
299	37	2	3	1	0	15.8	1	0	0	0	0	0	0	0	0	NA	0	0	0
300	37	2	3	1	0	20.9	1	0	0	0	0	0	0	0	0	NA	0	0	0
301	37	2	3	1	0	0.1	0	0	0	0	0	0	0	0	0	NA	0	0	0
302	37	2	3	2	1	0.1	0	0	0	0	0	0	0	0	0	NA	0	0	0
303	37	2	3	1	0	27.8	1	0	0	0	0	0	0	0	0	NA	0	0	0
304	37	2	3	2	0	0.1	0	0	0	0	0	0	0	0	0	NA	0	0	0
305	37	2	3	1	0	12.6	1	0	0	0	0	0	0	0	0	NA	0	0	0
306	37	2	3	1	0	0.1	0	0	0	0	0	0	0	0	0	NA	0	0	0
307	37	2	3	1	0	0.1	0	0	0	0	0	0	0	0	0	NA	0	0	0
308	37	2	3	1	0	0.8	0	0	0	0	0	0	0	0	0	NA	0	0	0
309	38	2	3	1	0	0.1	0	0	0	0	0	0	0	0	0	NA	0	0	0
310	38	2	3	2	0	0.1	0	0	0	0	0	0	0	0	0	NA	0	0	0
311	38	2	3	1	0	3.4	1	0	0	0	0	0	0	0	0	NA	0	0	0
312	38	2	3	2	0	0.1	0	0	0	0	0	0	0	0	0	NA	0	0	0
313	39	2	3	2	0	0.1	0	0	0	0	0	0	0	0	0	NA	0	0	0
314	39	2	3	2	0	0.1	0	0	0	0	0	0	0	0	0	NA	0	0	0
315	39	2	3	1	0	0.1	0	0	0	0	0	0	0	0	0	NA	0	0	0
316	39	2	3	2	0	0.1	0	0	0	0	0	0	0	0	0	NA	0	0	0
317	39	2	3	1	0	0.1	0	0	0	0	0	0	0	0	0	NA	0	0	0
318	39	2	3	1	0	6.4	1	0	0	0	0	0	0	0	0	NA	0	0	0
319	39	2	3	1	0	0.1	0	0	0	0	0	0	0	0	0	NA	0	0	0
320	39	2	3	1	0	0.1	0	0	0	0	0	0	0	0	0	NA	0	0	0
321	39	2	3	2	0	2.7	1	0	0	0	0	0	0	0	0	NA	0	0	0
322	39	2	3	2	0	27.4	1	0	0	0	0	0	0	0	0	NA	0	0	0
323	39	2	3	2	0	5.8	1	0	0	0	0	0	0	0	0	NA	0	0	0
324	40	3	3	2	0	1	1	0	0	0	0	0	0	0	0	NA	0	0	0
325	40	3	3	1	0	0.1	0	0	0	0	0	0	0	0	0	NA	0	0	0
326	40	3	3	1	0	0.1	0	0	0	0	0	0	0	0	0	NA	0	0	0
327	40	3	3	2	0	0.1	0	0	0	0	0	0	0	0	0	NA	0	0	0
328	40	3	3	2	0	0.1	0	0	0	0	0	0	0	0	0	NA	0	0	0
329	40	3	3	2	0	5.1	1	0	0	0	0	0	0	0	0	NA	0	0	0
330	40	3	3	1	0	0.1	0	0	0	0	0	0	0	0	0	NA	0	0	0
331	40	3	3	1	0	17.5	1	0	0	0	0	0	0	0	0	NA	0	0	0
332	40	3	3	2	0	0.1	0	0	0	0	0	0	0	0	0	NA	0	0	0
333	40	3	3	1	0	0.1	0	0	0	0	0	0	0	0	0	NA	0	0	0
334	40	3	3	2	0	17	1	0	0	0	0	0	0	0	0	NA	0	0	0
335	40	3	3	1	0	0.1	0	0	0	0	0	0	0	0	0	NA	0	0	0
336	40	3	3	1	0	0.1	0	0	0	0	0	0	0	0	0	NA	0	0	0
337	40	3	3	1	0	0.1	0	0	0	0	0	0	0	0	0	NA	0	0	0
338	40	3	3	2	0	38.8	1	0	0	0	0	0	0	0	0	NA	0	0	0
339	40	3	3	1	0	0.1	0	0	0	0	0	0	0	0	0	NA	0	0	0
340	41	3	3	1	0	0.1	0	0	0	0	0	0	0	0	0	NA	0	0	0
341	41	3	3	1	0	0.1	0	0	0	0	0	0	0	0	0	NA	0	0	0
342	41	3	3	1	0	0.1	0	0	0	0	0	0	0	0	0	NA	0	0	0
343	41	3	3	1	1	0.1	0	0	0	0	0	0	0	0	0	NA	0	0	0
344	41	3	3	2	1	0.1	0	0	0	0	0	0	0	0	0	NA	0	0	0
345	41	3	3	2	0	0.1	0	0	0	0	0	0	0	0	0	NA	0	0	0
346	41	3	3	2	0	0.1	0	0	0	0	0	0	0	0	0	NA	0	0	0
347	41	3	3	2	0	0.1	0	0	0	0	0	0	0	0	0	NA	0	0	0
348	41	3	3	1	0	0.1	0	0	0	0	0	0	0	0	0	NA	0	0	0
349	42	3	3	2	0	0.3	0	0	0	0	0	0	0	0	0	NA	0	0	0
350	42	3	3	2	0	0.1	0	0	0	0	0	0	0	0	0	NA	0	0	0
351	42	3	3	2	0	98.9	1	0	0	0	0	0	0	0	0	NA	0	0	0
352	42	3	3	2	0	0.1	0	0	0	0	0	0	0	0	0	NA	0	0	0
353	42	3	3	1	0	0.1	0	0	0	0	0	0	0	0	0	NA	0	0	0
354	42	3	3	2	0	0.2	0	0	0	0	0	0	0	0	0	NA	0	0	0
355	42	3	3	2	0	0.1	0	0	0	0	0	0	0	0	0	NA	0	0	0
356	42	3	3	1	0	0.1	0	0	0	0	0	0	0	0	0	NA	0	0	0
357	42	3	3	2	0	0.1	0	0	0	0	0	0	0	0	0	NA	0	0	0
358	42	3	3	2	0	97.7	1	0	0	0	0	0	0	0	0	NA	0	0	0
359	43	3	3	2	0	0.1	0	0	0	0	0	0	0	0	0	NA	0	0	0
360	43	3	3	1	0	0.1	0	0	0	0	0	0	0	0	0	NA	0	0	0
361	43	3	3	1	0	0.1	0	0	0	0	0	0	0	0	0	NA	0	0	0
362	43	3	3	1	0	0.1	0	0	0	0	0	0	0	0	0	NA	0	0	0
363	43	3	3	1	0	0.1	0	0	0	0	0	0	0	0	0	NA	0	0	0
364	43	3	3	1	0	0.1	0	0	0	0	0	0	0	0	0	NA	0	0	0
365	43	3	3	1	0	0.1	0	0	0	0	0	0	0	0	0	NA	0	0	0
366	43	3	3	2	0	26.4	1	0	0	0	0	0	0	0	0	NA	0	0	0
367	43	3	3	2	0	3.5	1	0	0	0	0	0	0	0	0	NA	0	0	0
368	43	3	3	1	0	0.1	0	0	0	0	0	0	0	0	0	NA	0	0	0
369	43	3	3	1	0	61.4	1	0	0	0	0	0	0	0	0	NA	0	0	0
370	43	3	3	1	0	0.1	0	0	0	0	0	0	0	0	0	NA	0	0	0
371	43	3	3	1	1	14.4	1	0	0	0	0	0	0	0	0	NA	0	0	0
372	43	3	3	1	0	120.2	1	0	0	0	0	0	0	0	0	NA	0	0	0
373	44	3	3	1	0	0.1	0	0	0	0	0	0	0	0	0	NA	0	0	0
374	44	3	3	1	0	0.1	0	0	0	0	0	0	0	0	0	NA	0	0	0
375	44	3	3	2	0	7.2	1	0	0	0	0	0	0	0	0	NA	0	0	0
376	44	3	3	2	0	0.1	0	0	0	0	0	0	0	0	0	NA	0	0	0
377	44	3	3	2	0	38.3	1	0	0	0	0	0	0	0	0	NA	0	0	0
378	44	3	3	1	1	0.1	0	0	0	0	0	0	0	0	0	NA	0	0	0
379	44	3	3	2	0	0.1	0	0	0	0	0	0	0	0	0	NA	0	0	0
380	44	3	3	2	0	0.1	0	0	0	0	0	0	0	0	0	NA	0	0	0
381	44	3	3	2	0	35.2	1	0	0	0	0	0	0	0	0	NA	0	0	0
382	44	3	3	2	0	0.1	0	0	0	0	0	0	0	0	0	NA	0	0	0
383	44	3	3	2	0	34.2	1	0	0	0	0	0	0	0	0	NA	0	0	0
384	44	3	3	2	0	0.1	0	0	0	0	0	0	0	0	0	NA	0	0	0
385	44	3	3	2	0	115.1	1	0	0	0	0	0	0	0	0	NA	0	0	0
386	44	3	3	1	1	0.1	0	0	0	0	0	0	0	0	0	NA	0	0	0
387	44	3	3	1	0	1.5	1	0	0	0	0	0	0	0	0	NA	0	0	0
388	45	3	3	2	0	56.1	1	0	0	0	0	0	0	0	0	NA	0	0	0
389	45	3	3	2	0	0.1	0	0	0	0	0	0	0	0	0	NA	0	0	0
390	45	3	3	2	0	66.6	1	0	0	0	0	0	0	0	0	NA	0	0	0
391	45	3	3	2	0	0.1	0	0	0	0	0	0	0	0	0	NA	0	0	0
392	45	3	3	2	0	0.9	0	0	0	0	0	0	0	0	0	NA	0	0	0
393	45	3	3	1	0	0.1	0	0	0	0	0	0	0	0	0	NA	0	0	0
394	45	3	3	1	0	12.5	1	0	0	0	0	0	0	0	0	NA	0	0	0
395	45	3	3	1	1	108.7	1	0	0	0	0	0	0	0	0	NA	0	0	0
396	45	3	3	2	0	0.1	0	0	0	0	0	0	0	0	0	NA	0	0	0
397	45	3	3	1	1	93.4	1	0	0	0	0	0	0	0	0	NA	0	0	0
398	45	3	3	2	0	20.7	1	0	0	0	0	0	0	0	0	NA	0	0	0
399	46	3	3	1	0	43.5	1	0	0	0	0	0	0	0	0	NA	0	0	0
400	46	3	3	2	0	0.1	0	0	0	0	0	0	0	0	0	NA	0	0	0
401	46	3	3	2	0	115.7	1	0	0	0	0	0	0	0	0	NA	0	0	0
402	46	3	3	2	0	79	1	0	0	0	0	0	0	0	0	NA	0	0	0
403	46	3	3	1	1	0.1	0	0	0	0	0	0	0	0	0	NA	0	0	0
404	46	3	3	2	0	6.2	1	0	0	0	0	0	0	0	0	NA	0	0	0
405	46	3	3	1	0	0.6	0	0	0	0	0	0	0	0	0	NA	0	0	0
406	46	3	3	2	0	76.7	1	0	0	0	0	0	0	0	0	NA	0	0	0
407	46	3	3	1	0	2.8	1	0	0	0	0	0	0	0	0	NA	0	0	0
408	47	3	3	1	0	0.1	0	0	0	0	0	0	0	0	0	NA	0	0	0
409	47	3	3	2	0	43.8	1	0	0	0	0	0	0	0	0	NA	0	0	0
410	47	3	3	1	0	0.1	0	0	0	0	0	0	0	0	0	NA	0	0	0
411	47	3	3	2	0	20	1	0	0	0	0	0	0	0	0	NA	0	0	0
412	47	3	3	2	0	23.7	1	0	0	0	0	0	0	1	1	NA	1	1	0
413	47	3	3	2	0	0.1	0	0	0	0	0	0	0	0	0	NA	0	0	0
414	47	3	3	2	0	0.1	0	0	0	0	0	0	0	0	0	NA	0	0	0
415	47	3	3	2	0	57.4	1	0	0	0	0	0	0	0	0	NA	0	0	0
416	47	3	3	1	0	4.8	1	0	0	0	0	0	0	0	0	NA	0	0	0
417	47	3	3	1	0	0.1	0	0	0	0	0	0	0	0	0	NA	0	0	0
418	47	3	3	1	0	0.1	0	0	0	0	0	0	0	0	0	NA	0	0	0
419	47	3	3	1	0	0.1	0	0	0	0	0	0	0	0	0	NA	0	0	0
420	48	3	3	1	0	27	1	0	0	0	0	0	0	0	0	NA	0	0	0
421	48	3	3	2	0	0.1	0	0	0	0	0	0	0	0	0	NA	0	0	0
422	48	3	3	1	0	0.1	0	0	0	0	0	0	0	0	0	NA	0	0	0
423	48	3	3	2	0	72.8	1	0	0	0	0	0	0	0	0	NA	0	0	0
424	48	3	3	1	0	0.2	0	0	0	0	0	0	0	0	0	NA	0	0	0
425	48	3	3	1	0	0.1	0	0	0	0	0	0	0	0	0	NA	0	0	0
426	49	3	3	2	0	25	1	0	0	0	0	0	0	0	0	NA	0	0	0
427	49	3	3	2	0	66	1	0	0	0	0	0	0	0	0	NA	0	0	0
428	49	3	3	2	0	77.9	1	0	0	0	0	0	0	0	0	NA	0	0	0
429	49	3	3	1	0	0.1	0	0	0	0	0	0	0	0	0	NA	0	0	0
430	49	3	3	1	1	0.1	0	0	0	0	0	0	0	0	0	NA	0	0	0
431	49	3	3	2	0	26.4	1	0	0	0	0	0	0	0	0	NA	0	0	0
432	49	3	3	1	0	89.2	1	0	0	0	0	0	0	0	0	NA	0	0	0
433	49	3	3	1	0	0.1	0	0	0	0	0	0	0	0	0	NA	0	0	0
434	50	3	3	1	0	0.1	0	0	0	0	0	0	0	0	0	NA	0	0	0
435	50	3	3	2	0	65.6	1	0	0	0	0	0	0	0	0	NA	0	0	0
436	50	3	3	1	0	0.1	0	0	0	0	0	0	0	0	0	NA	0	0	0
437	50	3	3	2	0	64.9	1	0	0	0	0	0	0	0	0	NA	0	0	0
438	50	3	3	1	0	0.1	0	0	0	0	0	0	0	0	0	NA	0	0	0
439	50	3	3	1	0	0.1	0	0	0	0	0	0	0	0	0	NA	0	0	0
440	50	3	3	2	0	0.1	0	0	0	0	0	0	0	0	0	NA	0	0	0
441	50	3	3	2	0	21.6	1	0	0	0	0	0	0	0	0	NA	0	0	0
442	50	3	3	2	0	69.9	1	0	0	0	0	0	0	0	0	NA	0	0	0
443	50	3	3	2	0	116.9	1	0	0	0	0	0	0	0	0	NA	0	0	0
444	50	3	3	2	1	8.3	1	0	0	0	0	0	0	0	0	NA	0	0	0
445	50	3	3	1	0	0.1	0	0	0	0	0	0	0	0	0	NA	0	0	0
446	50	3	3	2	0	0.1	0	0	0	0	0	0	0	0	0	NA	0	0	0
447	50	3	3	2	0	0.1	0	0	0	0	0	0	0	0	0	NA	0	0	0
448	51	3	3	2	0	0.1	0	0	0	0	0	0	0	0	0	NA	0	0	0
449	51	3	3	1	0	6.9	1	0	0	0	0	0	0	0	0	NA	0	0	0
450	51	3	3	1	0	0.1	0	0	0	0	0	0	0	0	0	NA	0	0	0
451	51	3	3	1	0	91.3	1	0	0	0	0	0	0	0	0	NA	0	0	0
452	51	3	3	1	1	28	1	0	0	0	0	0	0	0	0	NA	0	0	0
453	51	3	3	1	0	0.1	0	0	0	0	0	0	0	0	0	NA	0	0	0
454	51	3	3	1	0	22.8	1	0	0	0	0	0	0	0	0	NA	0	0	0
455	51	3	3	2	0	44.6	1	0	0	0	0	0	0	0	0	NA	0	0	0
456	51	3	3	1	0	0.3	0	0	0	0	0	0	0	0	0	NA	0	0	0
457	51	3	3	2	0	0.1	0	0	0	0	0	0	0	0	0	NA	0	0	0
458	51	3	3	1	0	0.6	0	0	0	0	0	0	0	0	0	NA	0	0	0
459	51	3	3	2	0	0.5	0	0	0	0	0	0	0	0	0	NA	0	0	0
460	52	3	3	1	0	0.1	0	0	0	0	0	0	0	0	0	NA	0	0	0
461	52	3	3	1	0	0.1	0	0	0	0	0	0	0	0	0	NA	0	0	0
462	52	3	3	1	0	0.4	0	0	0	0	0	0	0	0	0	NA	0	0	0
463	52	3	3	2	0	0.1	0	0	0	0	0	0	0	0	0	NA	0	0	0
464	52	3	3	1	0	0.1	0	0	0	0	0	0	0	0	0	NA	0	0	0
465	52	3	3	1	0	0.1	0	0	0	0	0	0	0	0	0	NA	0	0	0
466	53	3	3	1	0	0.1	0	0	0	0	0	0	0	0	0	NA	0	0	0
467	53	3	3	1	1	84.9	1	0	0	0	0	0	0	0	0	NA	0	0	0
468	53	3	3	2	1	0.1	0	0	0	0	0	0	0	0	0	NA	0	0	0
469	53	3	3	1	0	0.1	0	0	0	0	0	0	0	0	0	NA	0	0	0
470	53	3	3	1	0	0.1	0	0	0	0	0	0	0	0	0	NA	0	0	0
471	53	3	3	1	0	49.1	1	0	0	0	0	0	0	0	0	NA	0	0	0
472	53	3	3	1	0	0.1	0	0	0	0	0	0	0	0	0	NA	0	0	0
473	53	3	3	1	0	0.1	0	0	0	0	0	0	0	0	0	NA	0	0	0
474	53	3	3	2	0	0.1	0	0	0	0	0	0	0	0	0	NA	0	0	0
475	54	3	3	1	0	0.1	0	0	0	0	0	0	0	0	0	NA	0	0	0
476	54	3	3	1	0	0.1	0	0	0	0	0	0	0	0	0	NA	0	0	0
477	54	3	3	2	0	0.1	0	0	0	0	0	0	0	0	0	NA	0	0	0
478	54	3	3	2	0	0.1	0	0	0	0	0	0	0	0	0	NA	0	0	0
479	54	3	3	2	0	0.1	0	0	0	0	0	0	0	0	0	NA	0	0	0
480	54	3	3	1	0	0.1	0	0	0	0	0	0	0	0	0	NA	0	0	0
481	54	3	3	2	0	0.1	0	0	0	0	0	0	0	0	0	NA	0	0	0
482	54	3	3	1	0	0.1	0	0	0	0	0	0	0	0	0	NA	0	0	0
483	54	3	3	1	0	0.1	0	0	0	0	0	0	0	1	0	NA	1	0	0
484	54	3	3	1	0	0.1	0	0	0	0	0	0	0	0	0	NA	0	0	0
485	54	3	3	2	0	0.1	0	0	0	0	0	0	0	0	0	3	0	0	0
486	54	3	3	1	0	0.1	0	0	0	0	0	0	0	0	0	NA	0	0	0
487	54	3	3	2	0	0.1	0	0	0	0	0	0	0	0	0	NA	0	0	0
488	54	3	3	1	0	83.3	1	0	0	0	0	0	0	0	0	NA	0	0	0
489	55	3	3	1	0	26	1	0	0	0	0	0	0	0	0	NA	0	0	0
490	55	3	3	1	0	4.8	1	0	0	0	0	0	0	0	0	NA	0	0	0
491	55	3	3	2	0	29.5	1	0	0	0	0	0	0	0	0	NA	0	0	0
492	55	3	3	2	0	65.6	1	0	0	0	0	0	0	0	0	NA	0	0	0
493	55	3	3	2	0	0.1	0	0	0	0	0	0	0	0	0	NA	0	0	0
494	55	3	3	1	0	0.1	0	0	0	0	0	0	0	0	0	NA	0	0	0
495	55	3	3	2	0	7.9	1	0	0	0	0	0	0	0	0	NA	0	0	0
496	55	3	3	2	0	38.5	1	0	0	0	0	0	0	0	0	NA	0	0	0
497	55	3	3	2	0	4.3	1	0	0	0	0	0	0	0	0	NA	0	0	0
498	55	3	3	2	0	36.1	1	0	0	0	0	0	0	0	0	NA	0	0	0
499	55	3	3	1	0	5.5	1	0	0	0	0	0	0	0	0	NA	0	0	0
500	55	3	3	2	0	71	1	0	0	0	0	0	0	0	0	NA	0	0	0
501	55	3	3	2	1	80.6	1	0	0	0	0	0	0	0	0	NA	0	0	0
502	55	3	3	2	0	36.1	1	0	0	0	0	0	0	0	0	NA	0	0	0
503	55	3	3	1	0	0.1	0	0	0	0	0	0	0	0	0	NA	0	0	0
504	55	3	3	1	0	0.3	0	0	0	0	0	0	0	0	0	NA	0	0	0
505	55	3	3	1	0	0.1	0	0	0	0	0	0	0	0	0	NA	0	0	0
506	55	3	3	2	0	0.1	0	0	0	0	0	0	0	0	0	NA	0	0	0
507	55	3	3	1	0	0.1	0	0	0	0	0	0	0	0	0	NA	0	0	0
508	55	3	3	2	0	0.1	0	0	0	0	0	0	0	0	0	NA	0	0	0
509	55	3	3	1	1	0.1	0	0	0	0	0	0	0	0	0	NA	0	0	0
510	55	3	3	1	0	0.1	0	0	0	0	0	0	0	0	0	NA	0	0	0
511	55	3	3	1	0	6	1	0	0	0	0	0	0	0	0	NA	0	0	0
512	55	3	3	2	0	0.1	0	0	0	0	0	0	0	0	0	NA	0	0	0
513	55	3	3	2	0	0.1	0	0	0	0	0	0	0	0	0	NA	0	0	0
514	55	3	3	1	0	0.1	0	0	0	0	0	0	0	0	0	NA	0	0	0
515	55	3	3	1	0	0.1	0	0	0	0	0	0	0	0	0	NA	0	0	0
516	56	3	3	1	0	21.9	1	0	0	0	0	0	0	0	0	NA	0	0	0
517	56	3	3	1	0	0.1	0	0	0	0	0	0	0	0	0	NA	0	0	0
518	56	3	3	1	0	0.1	0	0	0	0	0	0	0	0	0	NA	0	0	0
519	56	3	3	1	0	105.6	1	0	0	0	0	0	0	0	0	NA	0	0	0
520	56	3	3	1	0	0.2	0	0	0	0	0	0	0	0	0	NA	0	0	0
521	56	3	3	1	0	0.1	0	0	0	0	0	0	0	0	0	NA	0	0	0
522	56	3	3	1	0	21.3	1	0	0	0	0	0	0	0	0	NA	0	0	0
523	57	3	3	1	0	0.1	0	0	0	0	0	0	0	0	0	NA	0	0	0
524	57	3	3	2	0	0.1	0	0	0	0	0	0	0	0	0	NA	0	0	0
525	57	3	3	1	0	0.1	0	0	0	0	0	0	0	0	0	NA	0	0	0
526	57	3	3	2	0	0.1	0	0	1	1	0	0	0	1	0	NA	1	0	2
527	57	3	3	1	0	0.1	0	0	0	0	0	0	0	0	0	NA	0	0	0
528	57	3	3	2	0	0.1	0	0	0	0	0	0	0	0	0	NA	0	0	0
529	57	3	3	1	0	0.1	0	0	0	0	0	0	0	1	1	NA	1	1	0
530	57	3	3	1	0	17.4	1	0	0	0	0	0	0	0	0	NA	0	0	0
531	57	3	3	1	0	116.4	1	0	0	0	0	0	0	0	0	NA	0	0	0
532	58	3	5	1	0	0.1	0	0	0	0	0	0	0	0	0	NA	0	0	0
533	58	3	5	1	1	0.3	0	0	0	0	0	0	0	0	0	NA	0	0	0
534	58	3	3	2	0	0.1	0	0	0	0	0	0	0	0	0	NA	0	0	0
535	58	3	3	1	0	3.1	1	0	0	0	0	0	0	0	0	NA	0	0	0
536	58	3	3	1	0	0.7	0	0	0	0	0	0	0	0	0	NA	0	0	0
537	58	3	3	1	0	0.1	0	0	0	0	0	0	0	0	0	NA	0	0	0
538	58	3	3	1	0	0.1	0	0	0	0	0	0	0	0	0	NA	0	0	0
539	58	3	3	2	0	0.1	0	0	0	0	0	0	0	0	0	NA	0	0	0
540	58	3	3	2	0	0.1	0	0	0	0	0	0	0	1	0	NA	1	0	0
541	58	3	3	1	0	0.1	0	0	0	0	0	0	0	1	0	NA	1	0	0
542	58	3	3	2	0	49.8	1	0	0	0	0	0	0	0	0	NA	0	0	0
543	58	3	3	2	0	68.5	1	0	0	0	0	0	0	0	0	NA	0	0	0
544	58	3	3	2	0	0.1	0	0	0	0	0	0	0	0	0	NA	0	0	0
545	58	3	3	1	0	0.1	0	0	0	0	0	0	0	0	0	NA	0	0	0
546	58	3	3	1	0	43.4	1	0	0	0	0	0	0	0	0	NA	0	0	0
547	59	3	3	2	0	0.1	0	0	0	0	0	0	0	0	0	NA	0	0	0
548	59	3	3	2	0	0.1	0	0	0	0	0	0	0	0	0	NA	0	0	0
549	59	3	3	1	0	0.1	0	0	0	0	0	0	0	0	0	NA	0	0	0
550	59	3	3	2	0	0.1	0	0	0	0	0	0	0	0	0	NA	0	0	0
551	59	3	3	2	0	0.1	0	0	0	0	0	0	0	0	0	NA	0	0	0
552	59	3	3	2	0	0.1	0	0	0	0	0	0	0	0	0	NA	0	0	0
553	59	3	3	2	0	0.5	0	0	0	0	0	0	0	0	0	NA	0	0	0
554	60	4	3	1	0	0.1	0	0	0	0	0	0	0	0	0	NA	0	0	0
555	60	4	3	2	0	0.2	0	0	1	0	0	1	0	0	0	NA	0	0	2
556	60	4	3	1	0	41.9	1	0	0	0	0	0	0	0	0	NA	0	0	0
557	60	4	3	2	0	0.1	0	0	1	0	0	0	0	0	0	NA	0	0	1
558	60	4	3	1	0	0.1	0	0	0	0	0	0	0	0	0	NA	0	0	0
559	60	4	3	2	0	0.1	0	0	0	0	0	0	0	0	0	NA	0	0	0
560	60	4	3	2	0	0.1	0	0	0	0	0	0	0	0	0	NA	0	0	0
561	60	4	3	1	0	0.1	0	0	0	0	0	0	0	0	0	NA	0	0	0
562	60	4	3	1	0	0.5	0	0	0	0	0	0	0	0	0	NA	0	0	0
563	60	4	3	1	0	0.1	0	0	0	0	0	0	0	0	0	NA	0	0	0
564	61	4	3	1	0	74.3	1	0	0	0	0	0	0	0	0	NA	0	0	0
565	61	4	3	2	0	0.1	0	0	0	0	0	0	0	0	0	NA	0	0	0
566	61	4	3	2	0	0.1	0	0	0	0	0	0	0	0	0	NA	0	0	0
567	61	4	3	1	0	0.1	0	0	0	0	0	0	0	0	0	NA	0	0	0
568	61	4	3	1	0	0.1	0	0	0	0	0	0	0	0	0	NA	0	0	0
569	61	4	3	2	0	0.1	0	0	0	0	0	0	0	0	0	NA	0	0	0
570	61	4	3	1	0	0.1	0	0	0	0	0	0	0	0	0	NA	0	0	0
571	62	4	3	1	0	72.3	1	0	0	0	0	0	0	0	0	NA	0	0	0
572	62	4	3	1	0	0.1	0	0	0	0	0	0	0	0	0	NA	0	0	0
573	62	4	3	1	0	0.1	0	0	0	0	0	0	0	0	0	NA	0	0	0
574	62	4	3	2	0	0.1	0	0	0	0	0	0	0	0	0	NA	0	0	0
575	62	4	3	2	0	0.1	0	0	0	0	0	0	0	0	0	NA	0	0	0
576	62	4	3	2	0	0.1	0	0	0	0	0	0	0	0	0	NA	0	0	0
577	63	4	3	1	0	18	1	0	0	0	0	0	0	0	0	NA	0	0	0
578	63	4	3	1	0	0.1	0	0	0	0	0	0	0	1	0	NA	1	0	0
579	63	4	3	2	0	0.1	0	0	0	0	0	0	0	0	0	NA	0	0	0
580	63	4	3	2	0	105	1	0	0	0	0	0	0	0	0	NA	0	0	0
581	63	4	3	1	0	0.1	0	0	0	0	0	0	0	0	0	NA	0	0	0
582	63	4	3	2	0	0.1	0	0	0	0	0	0	0	0	0	NA	0	0	0
583	63	4	3	1	0	0.1	0	0	0	0	0	0	0	0	0	NA	0	0	0
584	63	4	3	2	0	0.1	0	0	0	0	0	0	0	0	0	NA	0	0	0
585	63	4	3	2	0	0.1	0	0	0	0	0	0	0	0	0	NA	0	0	0
586	64	4	3	1	0	21	1	0	0	0	0	0	0	0	0	NA	0	0	0
587	64	4	3	2	0	0.3	0	0	0	0	0	0	0	0	0	NA	0	0	0
588	64	4	3	2	0	0.1	0	0	0	0	0	0	0	0	0	NA	0	0	0
589	64	4	3	1	0	0.1	0	0	0	0	0	0	0	0	0	NA	0	0	0
590	64	4	3	1	0	0.1	0	0	0	0	0	0	0	0	0	NA	0	0	0
591	65	4	3	1	1	20	1	0	0	0	0	0	0	0	0	NA	0	0	0
592	65	4	3	2	0	107.6	1	0	0	0	0	0	0	0	0	NA	0	0	0
593	65	4	3	1	0	0.1	0	0	0	0	0	0	0	0	0	NA	0	0	0
594	65	4	3	2	0	38.6	1	0	0	0	0	0	0	0	0	NA	0	0	0
595	65	4	3	1	1	0.1	0	0	0	0	0	0	0	0	0	NA	0	0	0
596	65	4	3	1	0	0.7	0	0	0	0	0	0	0	0	0	NA	0	0	0
597	65	4	3	2	0	0.1	0	0	0	0	0	0	0	0	0	NA	0	0	0
598	65	4	3	1	1	0.1	0	0	0	0	0	0	0	0	0	NA	0	0	0
599	65	4	3	2	0	0.1	0	0	0	0	0	0	0	0	0	NA	0	0	0
600	65	4	3	1	0	68.7	1	0	0	0	0	0	0	0	0	NA	0	0	0
601	65	4	3	2	0	34	1	0	0	0	0	0	0	0	0	NA	0	0	0
602	65	4	3	2	0	25.6	1	0	0	0	0	0	0	0	0	NA	0	0	0
603	65	4	3	1	0	0.1	0	0	0	0	0	0	0	0	0	NA	0	0	0
604	65	4	3	1	0	28.4	1	0	0	0	0	0	0	0	0	NA	0	0	0
605	65	4	3	1	0	0.1	0	0	0	0	0	0	0	0	0	NA	0	0	0
606	66	4	3	1	0	0.1	0	0	0	0	0	0	0	0	0	NA	0	0	0
607	66	4	3	2	0	0.1	0	0	0	0	0	0	0	0	0	NA	0	0	0
608	66	4	3	2	0	0.2	0	0	0	0	0	0	0	0	0	NA	0	0	0
609	66	4	3	2	0	0.6	0	0	0	0	0	0	0	0	0	NA	0	0	0
610	66	4	3	2	0	0.1	0	0	0	0	0	0	0	0	0	NA	0	0	0
611	66	4	3	1	0	0.1	0	0	0	0	0	0	0	0	0	NA	0	0	0
612	66	4	3	2	0	0.1	0	0	0	0	0	0	0	0	0	NA	0	0	0
613	66	4	3	2	0	93.8	1	0	0	0	0	0	0	0	0	NA	0	0	0
614	66	4	3	2	0	42.8	1	0	0	0	0	0	0	0	0	NA	0	0	0
615	67	4	3	1	0	0.1	0	0	0	0	0	0	0	0	0	NA	0	0	0
616	67	4	3	1	0	0.1	0	0	0	0	0	0	0	0	0	NA	0	0	0
617	67	4	3	1	1	11.9	1	0	0	0	0	0	0	0	0	NA	0	0	0
618	67	4	3	2	0	69.3	1	0	0	0	0	0	0	0	0	NA	0	0	0
619	67	4	3	1	0	0.1	0	0	0	0	0	0	0	0	0	NA	0	0	0
620	67	4	3	2	0	0.1	0	0	0	0	0	0	0	0	0	NA	0	0	0
621	67	4	3	1	0	0.1	0	0	0	0	0	0	0	0	0	NA	0	0	0
622	68	4	3	2	0	0.1	0	0	0	0	0	0	0	0	0	NA	0	0	0
623	68	4	3	1	0	0.1	0	0	0	0	0	0	0	0	0	NA	0	0	0
624	68	4	3	2	0	0.1	0	0	0	0	0	0	0	0	0	NA	0	0	0
625	68	4	3	2	0	0.1	0	0	0	0	0	0	0	0	0	NA	0	0	0
626	68	4	3	2	0	77.3	1	0	0	0	0	0	0	0	0	NA	0	0	0
627	68	4	3	1	0	0.1	0	0	0	0	0	0	0	0	0	NA	0	0	0
628	69	4	3	2	0	0.1	0	0	0	0	0	0	0	0	0	NA	0	0	0
629	69	4	3	2	0	0.1	0	0	0	0	0	0	0	0	0	NA	0	0	0
630	69	4	3	2	0	0.1	0	0	0	0	0	0	0	0	0	NA	0	0	0
631	69	4	3	2	0	0.1	0	0	0	0	0	0	0	1	0	NA	1	0	0
632	69	4	3	1	0	0.1	0	0	0	0	0	0	0	1	0	NA	1	0	0
633	69	4	3	1	0	0.1	0	0	0	0	0	0	0	1	0	NA	1	0	0
634	70	4	3	1	0	3.5	1	0	0	0	0	0	0	0	0	NA	0	0	0
635	70	4	3	1	0	0.1	0	0	0	0	0	0	0	0	0	NA	0	0	0
636	70	4	3	1	0	0.1	0	0	0	0	0	0	0	0	0	NA	0	0	0
637	70	4	3	1	0	0.1	0	0	0	0	0	0	0	0	0	NA	0	0	0
638	70	4	3	2	0	0.1	0	0	0	0	0	0	0	0	0	NA	0	0	0
639	70	4	3	1	0	0.1	0	0	0	0	0	0	0	0	0	NA	0	0	0
640	70	4	3	1	0	0.1	0	0	0	0	0	0	0	0	0	NA	0	0	0
641	70	4	3	1	0	0.1	0	0	0	0	0	0	0	0	0	NA	0	0	0
642	70	4	3	1	0	0.1	0	0	0	0	0	0	0	0	0	NA	0	0	0
643	70	4	3	1	0	0.1	0	0	0	0	0	0	0	0	0	NA	0	0	0
644	71	4	3	2	0	0.1	0	0	0	0	0	0	0	0	0	NA	0	0	0
645	72	4	3	2	0	0.1	0	0	0	0	0	0	0	0	0	NA	0	0	0
646	72	4	3	2	0	0.1	0	0	0	0	0	0	0	0	0	NA	0	0	0
647	72	4	3	2	0	0.1	0	0	0	0	0	0	0	0	0	NA	0	0	0
648	72	4	3	2	0	17.5	1	0	0	0	0	0	0	0	0	NA	0	0	0
649	72	4	3	2	0	96.9	1	0	0	0	0	0	0	0	0	NA	0	0	0
650	72	4	3	2	0	0.1	0	0	0	0	0	0	0	0	0	NA	0	0	0
651	72	4	3	1	0	0.1	0	0	0	0	0	0	0	0	0	NA	0	0	0
652	72	4	3	2	0	0.1	0	0	0	0	0	0	0	1	1	NA	1	1	0
653	72	4	3	1	0	0.1	0	0	0	0	0	0	0	0	0	NA	0	0	0
654	73	4	3	1	0	61.4	1	0	0	0	0	0	0	0	0	NA	0	0	0
655	73	4	3	2	0	0.1	0	0	0	0	0	0	0	0	0	NA	0	0	0
656	73	4	3	2	0	0.1	0	0	0	0	0	0	0	0	0	NA	0	0	0
657	73	4	3	2	0	0.1	0	0	0	0	0	0	0	0	0	NA	0	0	0
658	73	4	3	2	0	0.1	0	0	0	0	0	0	0	0	0	NA	0	0	0
659	73	4	3	1	0	0.1	0	0	0	0	0	0	0	0	0	NA	0	0	0
660	73	4	3	2	0	0.1	0	0	0	0	0	0	0	0	0	NA	0	0	0
661	74	4	3	1	0	0.1	0	0	0	0	0	0	0	0	0	NA	0	0	0
662	74	4	3	1	0	0.1	0	0	0	0	0	0	0	0	0	NA	0	0	0
663	74	4	3	2	0	0.3	0	0	0	0	0	0	0	0	0	NA	0	0	0
664	74	4	3	1	0	0.1	0	0	0	0	0	0	0	0	0	NA	0	0	0
665	74	4	3	2	0	0.2	0	0	0	0	0	0	0	0	0	NA	0	0	0
666	74	4	3	2	1	4.4	1	0	0	0	0	0	0	0	0	NA	0	0	0
667	74	4	3	2	0	75.5	1	0	0	0	0	0	0	0	0	NA	0	0	0
668	74	4	3	2	0	60.9	1	0	0	0	0	0	0	0	0	NA	0	0	0
669	75	4	3	2	0	0.1	0	0	0	0	0	0	0	0	0	NA	0	0	0
670	76	4	3	2	0	0.1	0	0	0	0	0	0	0	0	0	NA	0	0	0
671	76	4	3	2	0	0.1	0	0	0	0	0	0	0	0	0	NA	0	0	0
672	77	4	3	2	0	0.1	0	0	0	0	0	0	0	0	0	NA	0	0	0
673	77	4	3	1	0	0.1	0	0	0	0	0	0	0	0	0	NA	0	0	0
674	77	4	3	2	0	2.4	1	0	0	0	0	0	0	0	0	NA	0	0	0
675	78	4	3	2	0	94.4	1	0	0	0	0	0	0	1	1	NA	1	1	0
676	79	4	3	2	1	0.1	0	0	0	0	0	0	0	0	0	NA	0	0	0
677	81	4	3	2	0	0.1	0	0	0	0	0	0	0	0	0	NA	0	0	0
678	82	4	3	1	1	0.2	0	0	0	0	0	0	0	0	0	NA	0	0	0
679	82	4	3	1	1	0.6	0	0	0	0	0	0	0	0	0	NA	0	0	0
680	83	4	3	1	0	4.9	1	0	0	0	0	0	0	0	0	NA	0	0	0
681	83	4	3	1	0	0.1	0	0	0	0	0	0	0	0	0	NA	0	0	0
682	84	4	3	2	0	0.4	0	0	0	0	0	0	0	1	0	NA	1	0	0
683	85	4	3	2	0	0.1	0	0	0	0	0	0	0	0	0	NA	0	0	0
684	86	4	3	1	0	0.1	0	0	0	0	0	0	0	0	0	NA	0	0	0
685	86	4	3	1	0	0.1	0	0	0	0	0	0	0	0	0	NA	0	0	0
686	86	4	3	1	0	0.1	0	0	0	0	0	0	0	0	0	NA	0	0	0
687	87	4	3	1	0	0.4	0	0	0	0	0	0	0	0	0	NA	0	0	0
688	4	1	6	1	0			0	0	0	0	0	0			N/A	0	0	0
689	37	2	6	2	0			0	0	0	0	0	0			N/A	0	0	0
690	27	2	6	1	0			0	0	0	0	0	0			N/A	0	0	0
691	50	3	6	2	0			0	0	0	0	0	0			N/A	0	0	0
692	50	3	6	2	0			0	0	0	0	0	0			N/A	0	0	0
693	2	1	6	2	0			0	0	0	0	0	0			N/A	0	0	0
694	34	2	6	2	0			0	0	0	0	0	0			N/A	0	0	0
695	0.25	1	6	2	0			0	0	0	0	0	0			N/A	0	0	0
696	26	2	6	2	0			0	0	0	0	0	0			N/A	0	0	0
697	4	1	6	2	0			0	0	0	0	0	0			N/A	0	0	0
698	4	1	6	1	0			0	0	0	0	0	0			N/A	0	0	0
699	1.5	1	6	2	0			0	0	0	0	0	0			N/A	0	0	0
700	39	2	6	2	0			0	0	0	0	0	0			N/A	0	0	0
701	2	1	6	2	1			0	0	0	0	0	0			N/A	0	0	0
702	41	3	6	2	0			0	0	0	0	0	0			N/A	0	0	0
703	6	1	6	2	0			0	0	0	0	0	0			N/A	0	0	0
704	42	3	6	2	0			0	0	0	0	0	0			N/A	0	0	0
705	0.92	1	6	1	0			0	0	0	0	0	0			N/A	0	0	0
706	28	2	6	2	0			0	0	0	0	0	0			N/A	0	0	0
707	1	1	6	1	0	0.1	0	0	0	0	0	0	0			N/A	0	0	0
708	38	2	6	2	0	20	1	0	0	0	0	0	0			N/A	0	0	0
709	0.17	1	6	2	0	0.1	0	0	0	0	0	0	0			N/A	0	0	0
710	15	1	6	2	0	0.1	0	0	0	0	0	0	0			N/A	0	0	0
711	27	2	6	2	0	0.1	0	0	0	0	0	0	0			N/A	0	0	0
712	33	2	6	1	0	0.1	0	0	0	0	0	0	0			N/A	0	0	0
713	37	2	6	2	0	0.1	0	0	0	0	0	0	0			N/A	0	0	0
714	64	4	6	2	0	0.1	0	0	0	0	0	0	0			N/A	0	0	0
715	0.75	1	6	2	0	0.1	0	0	0	0	0	0	0			N/A	0	0	0
716	28	2	6	2	1	0.1	0	0	0	0	0	0	0			N/A	0	0	0
717	1.67	1	6	1	0	0.1	0	0	0	0	0	0	0			N/A	0	0	0
718	33	2	6	2	0	0.1	0	0	0	0	0	0	0			N/A	0	0	0
719	4	1	6	1	0	0.1	0	0	0	0	0	0	0			N/A	0	0	0
720	31	2	6	2	0	0.1	0	0	0	0	0	0	0			N/A	0	0	0
721	14	1	6	1	0	0.1	0	0	0	0	0	0	0			N/A	0	0	0
722	51	3	6	1	0	0.1	0	0	0	0	0	0	0			N/A	0	0	0
723	0.75	1	6	2	0	0.1	0	0	0	0	0	0	0			N/A	0	0	0
724	31	2	6	2	0	0.1	0	0	0	0	0	0	0			N/A	0	0	0
725	52	3	6	1	0	9.9	1	0	0	0	0	0	0			N/A	0	0	0
726	70	4	6	1	0	0.1	0	0	0	0	0	0	0			N/A	0	0	0
727	0.58	1	6	1	0	0.1	0	0	0	0	0	0	0			N/A	0	0	0
728	43	3	6	2	0	7.4	1	0	0	0	0	0	0			N/A	0	0	0
729	14	1	6	1	0	0.1	0	0	0	0	0	0	0			N/A	0	0	0
730	41	3	6	2	0	106.7	1	0	0	0	0	0	0			N/A	0	0	0
731	1.75	1	6	2	0	0.1	0	0	0	0	0	0	0			N/A	0	0	0
732	30	2	6	2	1	56.3	1	0	0	0	0	0	0			N/A	0	0	0
733	0.83	1	6	1	0	0.1	0	0	0	0	0	0	0			N/A	0	0	0
734	44	3	6	2	0			0	0	0	0	0	0			N/A	0	0	0
735	4	1	6	1	0			0	0	0	0	0	0			N/A	0	0	0
736	28	2	6	2	0			0	0	0	0	0	0			N/A	0	0	0
737	1.25	1	6	1	0			0	0	0	0	0	0			N/A	0	0	0
738	30	2	6	2	0			0	0	0	0	0	0			N/A	0	0	0
739	6	1	4	1	0	0.1	0	0	0	0	0	0	0	1	0	N/A	1	0	0
740	4	1	4	2	0	0.1	0	0	0	0	0	0	0	0	0	N/A	0	0	0
741	5	1	4	1	0			0	0	0	0	0	0	0	0	N/A	0	0	0
742	1	1	4	1	0	0.1	0	0	0	0	0	0	0	0	0	N/A	0	0	0
743	2	1	4	2	0	0.1	0	0	0	0	0	0	0	0	0	N/A	0	0	0
744	0.5	1	4	1	0	0.1	0	0	0	0	0	0	0	0	0	N/A	0	0	0
745	15	1	4	1	0	0.1	0	0	0	0	0	0	0	0	0	N/A	0	0	0
746	1	1	4	2	0	0.1	0	0	0	0	0	0	0	0	0	N/A	0	0	0
747	3	1	4	1	0	0.1	0	0	0	0	0	0	0	0	0	N/A	0	0	0
748	16	1	4	2	0	0.1	0	0	0	0	0	0	0	0	0	N/A	0	0	0
749	13	1	4	1	0	86.1	1	0	0	0	0	0	0	0	0	N/A	0	0	0
750	5	1	4	2	0	0.1	0	0	0	0	0	0	0	0	0	N/A	0	0	0
751	15	1	4	2	0	0.1	0	0	0	0	0	0	0	0	0	N/A	0	0	0
752	5	1	4	1	0	0.1	0	0	0	0	0	0	0	0	0	N/A	0	0	0
753	14	1	4	1	0	0.1	0	0	0	0	0	0	0	0	0	N/A	0	0	0
754	9	1	4	2	0	0.1	0	0	1	1	0	0	0	0	0	N/A	0	0	2
755	2	1	4	1	0	0.1	0	0	1	0	0	0	0	1	0	N/A	1	0	1
756	7	1	4	1	0	0.1	0	0	1	1	0	0	0	1	0	N/A	1	0	2
757	12	1	4	2	1	71.9	1	0	1	0	0	0	0	1	0	N/A	1	0	1
758	1	1	4	2	0	0.7	0	1	1	1	1	1	0	0	1	N/A	0	1	4
759	3	1	4	2	0	0.9	0	0	1	0	0	0	1	0	0	N/A	0	0	2
760	6	1	4	2	0	0.1	0	0	1	0	0	1	0	1	0	N/A	1	0	2
761	5	1	4	2	0	0.1	0	0	1	1	1	1	0	0	0	N/A	0	0	4
762	16	1	4	2	0	0.1	0	0	1	1	1	1	0	0	0	N/A	0	0	4
763	3	1	4	2	0	0.1	0	0	1	1	0	1	0	0	0	N/A	0	0	3
764	1	1	4	2	0	3.5	1	0	1	1	0	0	0	0	0	N/A	0	0	2
765	13	1	4	2	0	69.7	1	0	1	1	0	0	0	1	0	N/A	1	0	2
766		1	4	1	0	0.1	0	0	0	0	0	0	0	0	0	N/A	0	0	0
767	6	1	4	1	0	0.1	0	0	1	0	0	0	0	0	0	N/A	0	0	1
768	5	1	4	2	0	0.1	0	0	1	1	1	0	0	0	0	N/A	0	0	3
769	7	1	4	1	0	2.1	1	0	1	0	0	0	0	0	0	N/A	0	0	1
770	5	1	4	2	0	0.1	0	0	0	0	1	0	0	0	0	N/A	0	0	1
771	5	1	4	1	0	0.1	0	0	0	0	0	0	0	0	0	N/A	0	0	0
772	10	1	4	2	0	5.7	1	0	0	0	1	0	0	0	0	N/A	0	0	1
773	11	1	4	1	0	6.2	1	0	1	1	0	0	0	0	0	N/A	0	0	2
774	0.2	1	4	1	0	0.1	0	0	1	0	1	1	0	0	0	N/A	0	0	3
775	9	1	4	2	0	0.1	0	0	1	1	0	1	0	1	0	N/A	1	0	3
776	13	1	4	1	0	0.1	0	0	0	0	0	0	0	0	0	N/A	0	0	0
777	14	1	4	1	0	54.4	1	0	1	0	0	1	0	1	0	N/A	1	0	2
778	2	1	4	2	1	0.1	0	0	0	0	0	0	0	0	0	N/A	0	0	0
779	13	1	4	2	0	0.5	0	0	0	0	0	0	0	0	0	N/A	0	0	0
780	0.5	1	4	2	0	0.1	0	0	1	1	0	0	0	0	1	N/A	0	1	2
781	0.1	1	4	2	0	0.5	0	0	1	0	0	0	0	0	0	N/A	0	0	1
782	5	1	4	2	0	14	1	0	0	0	0	0	0	0	0	N/A	0	0	0
783	3	1	4	2	0	0.1	0	0	0	0	0	0	0	0	0	N/A	0	0	0
784	2	1	4	1	0	0.1	0	0	1	0	0	0	0	0	0	N/A	0	0	1
785	7	1	4	2	0	0.1	0	0	1	0	1	0	0	1	0	N/A	1	0	2
786	15	1	4	1	0	0.1	0	0	0	0	0	0	0	0	0	N/A	0	0	0
787	9	1	4	1	0	0.1	0	0	0	0	0	0	0	0	0	N/A	0	0	0
788	5	1	4	1	0	0.1	0	0	0	0	0	0	0	0	0	N/A	0	0	0
789	0.2	1	4	2	0	0.1	0	0	0	0	0	0	0	0	0	N/A	0	0	0
790	3	1	4	1	0	0.1	0	0	1	0	0	1	0	0	0	N/A	0	0	2
791	5	1	4	2	0	0.3	0	0	0	0	0	0	0	0	0	N/A	0	0	0
792	1.6	1	4	1	1	22	1	0	1	1	1	0	0	0	0	N/A	0	0	3
793	8	1	4	1	0	0.3	0	0	1	1	1	0	0	0	0	N/A	0	0	3
794	12	1	4	2	0	0.1	0	0	0	0	0	1	0	1	0	N/A	1	0	1
795	5	1	4	2	0	1.8	1	0	0	0	0	0	0	0	0	N/A	0	0	0
796	1	1	4	1	0	60.7	1	0	0	0	0	0	0	0	0	N/A	0	0	0
797	15	1	4	2	0	0.1	0	0	0	0	0	0	0	0	0	N/A	0	0	0
798	5	1	4	2	0	0.1	0	0	0	0	0	0	0	0	0	N/A	0	0	0
799	10	1	4	2	0	0.4	0	0	0	0	0	0	0	0	0	N/A	0	0	0
800	15	1	4	2	0	0.1	0	0	1	1	1	0	0	0	0	N/A	0	0	3
801	0.3	1	4	2	0	0.1	0	0	1	1	1	0	0	0	0	N/A	0	0	3
802	6	1	4	1	0	0.1	0	0	0	0	0	0	0	1	0	N/A	1	0	0
803	1	1	4	2	0	0.1	0	0	0	0	0	0	0	0	0	N/A	0	0	0
804	14	1	4	1	1	60.1	1	0	1	0	0	0	0	0	0	N/A	0	0	1
805	10	1	4	2	0	0.1	0	0	1	1	1	0	0	0	0	N/A	0	0	3
806	5	1	4	2	0	0.1	0	0	1	1	0	0	0	0	0	N/A	0	0	2
807	0.5	1	4	2	1	0.1	0	0	1	1	1	1	0	0	0	N/A	0	0	4
808	2	1	4	1	0	0.7	0	0	0	0	0	0	0			N/A	0	0	0
809	1	1	4	1	0	0.1	0	0	0	0	0	0	0			N/A	0	0	0
810	5	1	4	1	0	0.1	0	0	0	0	0	0	0	0	0	N/A	0	0	0
811	2	1	4	1	0	0.1	0	0	1	1	0	1	0	0	0	N/A	0	0	3
812	17	1	4	2	0	0.2	0	0	0	0	0	0	0	0	0	N/A	0	0	0
813	9	1	4	1	0	0.7	0	0	1	1	0	0	0	0	0	N/A	0	0	2
814	8	1	4	1	0	126.3	1	0	0	1	0	1	0	0	0	N/A	0	0	2
815	9	1	4	1	0	0.1	0	0	0	0	0	0	0	0	0	N/A	0	0	0
816	3	1	4	1	0	1.4	1	0	1	1	0	0	0	0	0	N/A	0	0	2
817	1	1	4	2	0	0.1	0	0	1	0	1	0	0	0	0	N/A	0	0	2
818	7	1	4	1	0	125.2	1	0	1	0	0	0	0	0	0	N/A	0	0	1
819	2	1	4	1	0	0.1	0	0	1	1	0	1	0	0	0	N/A	0	0	3
820	13.5	1	4	1	0	0.1	0	0	1	1	0	1	0	0	0	N/A	0	0	3
821	1	1	4	1	0	0.1	0	0	1	0	0	0	0	0	0	N/A	0	0	1
822	2	1	4	1	0	12.6	1	0	0	0	0	0	0			N/A	0	0	0
823	1	1	4	1	0	0.1	0	0	1	0	0	0	0	0	0	N/A	0	0	1
824	7	1	4	2	0	0.1	0	0	0	0	0	0	0			N/A	0	0	0
825	3	1	4	1	0	8.7	1	0	0	0	0	0	0			N/A	0	0	0
826	15	1	4	2	0	0.1	0	0	0	0	0	0	0			N/A	0	0	0
827	7	1	4	2	0	0.1	0	0	0	0	0	0	0			N/A	0	0	0
828	0.92	1	4	2	0	0.1	0	0	0	0	0	0	0			N/A	0	0	0
829	8	1	4	2	0	0.1	0	0	0	0	0	0	0			N/A	0	0	0
830	0.5	1	4	2	0	0.1	0	0	1	0	1	0	0	0	0	N/A	0	0	2
831	5	1	4	2	0	64	1	0	0	0	1	0	0	0	0	N/A	0	0	1
832	5	1	4	2	0	4	1	0	0	0	0	0	0	0	0	N/A	0	0	0
833	11	1	4	2	0	0.1	0	0	1	1	0	1	0	0	0	N/A	0	0	3
834	12	1	4	1	0	0.1	0	0	0	0	0	0	0	0	0	N/A	0	0	0
835	0.5	1	4	1	0	0.1	0	0	0	0	0	0	0	0	0	N/A	0	0	0
836	0.9	1	4	1	0	1.4	1	0	0	0	0	0	0	0	0	N/A	0	0	0
837	4.5	1	4	1				0	0	0	0	0	0	0	0	N/A	0	0	0
838	0.9	1	4	1	0	0.1	0	0	0	0	0	0	0	0	0	N/A	0	0	0
839	4.5	1	4	1				0	0	0	0	0	0	0	0	N/A	0	0	0
840	0.8	1	4	1	0	0.1	0	0	0	0	0	0	0	0	0	N/A	0	0	0
841	2	1	4	2				0	0	0	0	0	0	0	0	N/A	0	0	0
842	1.5	1	4	1				0	0	0	0	0	0	0	0	N/A	0	0	0
843	0.8	1	4	1	0	0.1	0	0	0	0	0	0	0	0	0	N/A	0	0	0
844	0.25	1	4	1				0	0	0	0	0	0	0	0	N/A	0	0	0
845	1.5	1	4	2				0	0	0	0	0	0	0	0	N/A	0	0	0
846	0.9	1	4	2	0	5.6	1	0	1	0	1	0	0	0	0	N/A	0	0	2
847	9	1	4	1				0	0	0	0	0	0			N/A	0	0	0
848	14	1	4	2				0	0	0	0	0	0			N/A	0	0	0
849	0.8	1	4	1	0	0.1	0	0	0	0	0	0	0	0	0	N/A	0	0	0
850	0.1	1	4	2	0	0.1	0	0	0	0	0	0	0	0	0	N/A	0	0	0
851	6	1	4	1				0	0	0	0	0	0			N/A	0	0	0
852	7	1	4	1				0	0	0	0	0	0			N/A	0	0	0
853	13	1	4	1				0	0	0	0	0	0			N/A	0	0	0
854	15	1	4	2				0	0	0	0	0	0			N/A	0	0	0
855	13	1	4	2				0	0	0	0	0	0			N/A	0	0	0
856	0.9	1	4	1	0	0.1	0	0	1	1	1	0	0	0	0	N/A	0	0	3
857	2	1	4	1				0	0	0	0	0	0			N/A	0	0	0
858	4	1	4	1				0	0	0	0	0	0			N/A	0	0	0
859	12	1	4	1				0	0	0	0	0	0			N/A	0	0	0
860	5	1	4	2				0	0	0	0	0	0			N/A	0	0	0
861	9	1	4	1				0	0	0	0	0	0			N/A	0	0	0
862	4	1	4	1				0	0	0	0	0	0			N/A	0	0	0
863	1.3	1	4	2				0	0	0	0	0	0			N/A	0	0	0
864	1.4	1	4	1				0	0	0	0	0	0			N/A	0	0	0
865	16	1	4	2				0	0	0	0	0	0			N/A	0	0	0
866	12	1	4	1				0	0	0	0	0	0			N/A	0	0	0
867	9	1	4	1				0	0	0	0	0	0			N/A	0	0	0
868	9	1	4	2				0	0	0	0	0	0			N/A	0	0	0
869	2.5	1	4	2				0	0	0	0	0	0			N/A	0	0	0
870	11	1	4	1	0	0.1	0	0	0	0	0	0	1	0	0	N/A	0	0	1
871	2.5	1	4	1	0	0.1	0	0	0	0	0	0	0	0	0	N/A	0	0	0
872	10	1	4	1	0	0.1	0	0	0	0	0	0	0	0	0	N/A	0	0	0
873	0.7	1	4	2	0	0.1	0	0	0	0	0	0	0	0	0	N/A	0	0	0
874	2	1	4	1	1	110.5	1	0	0	0	0	0	0	0	0	N/A	0	0	0
875	10	1	4	2	0	13.8	1	0	0	0	0	0	0	0	0	N/A	0	0	0
876	8	1	4	1	0	0.1	0	0	0	0	0	0	0	0	0	N/A	0	0	0
877	10	1	4	1	0	0.1	0	0	0	0	0	0	0	0	0	N/A	0	0	0
878	1.3	1	4	1	0	84.4	1	0	0	0	0	0	0	0	0	N/A	0	0	0
879	8	1	4	1	0	0.1	0	0	0	0	0	0	0	0	0	N/A	0	0	0
880	5	1	4	1	0	0.1	0	0	0	0	0	0	0	0	0	N/A	0	0	0
881	1.7	1	4	1	0	0.1	0	0	0	0	0	0	0	0	0	N/A	0	0	0
882	1.5	1	4	1	0	0.1	0	0	0	0	0	0	0	0	0	N/A	0	0	0
883	3	1	4	2	0	0.1	0	0	0	0	0	0	0	0	0	N/A	0	0	0
884	1	1	4	2	0	0.1	0	0	1	0	0	0	0	0	0	N/A	0	0	1
885	4	1	4	1	0	0.1	0	0	0	0	0	0	0	0	0	N/A	0	0	0
886	8	1	4	1	1	25	1	0	0	0	0	0	0	0	0	N/A	0	0	0
887	14	1	4	2	0	0.1	0	0	1	1	0	0	0	1	0	N/A	1	0	2
888	1.7	1	4	1	0			0	0	0	0	0	0	0	0	N/A	0	0	0
889	14	1	4	1	1			0	1	0	0	0	0	0	0	N/A	0	0	1
890	3	1	4	1	0			0	0	0	0	0	0	0	0	N/A	0	0	0
891	5	1	4	1	0			0	0	0	0	0	0	0	0	N/A	0	0	0
892	1.8	1	4	2	0	103.8	1	0	0	0	0	0	0	0	0	N/A	0	0	0
893	13	1	4	2	0	0.1	0	0	1	0	0	1	0	0	0	N/A	0	0	2
894	7	1	4	2	0	0.1	0	0	0	0	0	0	0	0	0	N/A	0	0	0
895	2	1	4	1	0	33.4	1	0	0	0	0	0	0	0	0	N/A	0	0	0
896	5	1	4	1				0	0	0	0	0	0			N/A	0	0	0
897	4	1	4	2				0	0	0	0	0	0			N/A	0	0	0
898	8	1	4	1				0	0	0	0	0	0			N/A	0	0	0
899	1.8	1	4	2				0	0	0	0	0	0			N/A	0	0	0
900	8	1	4	1				0	0	0	0	0	0			N/A	0	0	0
901	3	1	4	1				0	0	0	0	0	0			N/A	0	0	0
902	3	1	4	1				0	0	0	0	0	0			N/A	0	0	0
903	4	1	4	1				0	0	0	0	0	0			N/A	0	0	0
904	3	1	4	1				0	0	0	0	0	0			N/A	0	0	0
905	0.83	1	4	2				0	0	0	0	0	0			N/A	0	0	0
906	8.5	1	4	1				0	0	0	0	0	0			N/A	0	0	0
907	3.5	1	4	2				0	0	0	0	0	0			N/A	0	0	0
908	3	1	4	2				0	0	0	0	0	0			N/A	0	0	0
909	14	1	4	2	0	92.3	1	0	0	0	0	0	0	1	0	N/A	1	0	0
910	15	1	4	2	0	26.7	1	0	1	0	1	1	0	1	0	N/A	1	0	3
911	2.5	1	4	1	0	0.1	0	0	0	0	0	0	0	0	0	N/A	0	0	0
912	10	1	4	2	0	0.1	0	0	0	0	0	0	0	0	0	N/A	0	0	0
913	2	1	4	1	0	0.1	0	0	0	0	0	0	0	0	0	N/A	0	0	0
914		1	4	1	0	94	1	0	0	0	0	0	0	0	0	N/A	0	0	0
915	6	1	4	2	0	9.6	1	0	0	0	0	0	0	0	0	N/A	0	0	0
916	7	1	4	1	0	0.1	0	0	0	0	0	0	0	0	0	N/A	0	0	0
917	8	1	4	1	0	53.3	1	0	0	0	0	0	0	0	0	N/A	0	0	0
918	3	1	4	1	0	0.1	0	0	0	0	0	0	0	0	0	N/A	0	0	0
919	3	1	4	2	0	0.1	0	0	0	0	0	0	0	0	0	N/A	0	0	0
920	6	1	4	1	0	0.1	0	0	0	0	0	0	0	0	0	N/A	0	0	0
921	3	1	4	2	0	0.1	0	0	0	0	0	0	0	0	0	N/A	0	0	0
922	0.15	1	4	1	0	1.6	1	0	0	0	0	0	0	0	0	N/A	0	0	0
923	6.5	1	4	1	0	0.1	0	0	0	0	0	0	0	0	0	N/A	0	0	0
924	0.9	1	4	1	0	0.1	0	0	0	0	0	0	0	0	0	N/A	0	0	0
925	13	1	4	2	0	59.3	1	0	0	0	0	0	0	0	0	N/A	0	0	0
926	1.5	1	4	1	0	55.1	1	0	0	0	0	0	0	0	0	N/A	0	0	0
927	2.5	1	4	2	0	142.1	1	0	0	0	0	0	0	0	0	N/A	0	0	0
928	3	1	4	2	0	0.1	0	0	0	0	0	0	0	0	0	N/A	0	0	0
929	2.5	1	4	1				0	0	0	0	0	0	0	0	N/A	0	0	0
930	1.5	1	4	1				0	0	0	0	0	0	0	0	N/A	0	0	0
931	3	1	4	1				0	0	0	0	0	0	0	0	N/A	0	0	0
932	4	1	4	1				0	0	0	0	0	0	0	0	N/A	0	0	0
933	1	1	4	2				0	0	0	0	0	0	0	0	N/A	0	0	0
934	1.5	1	4	1				0	0	0	0	0	0	0	0	N/A	0	0	0
935	24	2	1	2	0	0.3	0	0	1	0	0	0	0	0	0	N/A	0	0	1
936	47	3	1	2	0	74.2	1	0	0	0	0	0	0	0	0	N/A	0	0	0
937	42	3	1	2	0	0.1	0	0	1	1	0	1	0	0	0	N/A	0	0	3
938	43	3	1	2	0	0.1	0	0	0	0	0	0	0	0	0	N/A	0	0	0
939	28	2	1	2	0	0.1	0	0	0	0	0	0	0	0	0	N/A	0	0	0
940	25	2	1	2	0	0.1	0	0	0	0	0	0	0	0	0	N/A	0	0	0
941	25	2	1	2	0	0.2	0	0	0	0	0	0	0	0	0	N/A	0	0	0
942	39	2	1	2	0	0.1	0	0	0	0	0	0	0	0	0	N/A	0	0	0
943	38	2	1	2	0	6.7	1	0	0	0	0	0	0	0	0	N/A	0	0	0
944	53	3	1	2	0	0.1	0	0	0	0	0	0	0	0	1	N/A	0	1	0
945	22	2	1	2	0	0.1	0	0	0	0	0	0	0	0	0	N/A	0	0	0
946	63	4	1	2	0	0.1	0	0	0	0	0	0	0	1	1	N/A	1	1	0
947	37	2	1	2	0	0.1	0	0	0	0	0	0	0	1	1	N/A	1	1	0
948	44	3	1	2	0	24.3	1	0	0	0	0	0	0	0	0	N/A	0	0	0
949	36	2	1	2	0	32.1	1	0	0	0	0	1	0	0	0	N/A	0	0	1
950	32	2	1	2	0	0.1	0	0	0	0	0	0	0	1	0	N/A	1	0	0
951	38	2	1	2	0	0.1	0	0	0	0	0	0	0	0	0	N/A	0	0	0
952	40	3	1	2	0	34.9	1	0	0	0	0	0	0	0	0	N/A	0	0	0
953	48	3	1	2	0	0.1	0	0	0	0	0	0	0	0	0	N/A	0	0	0
954	40	3	1	2		2.2	1	0	0	0	0	0	0	0	0	N/A	0	0	0
955	53	3	1	2	0	0.1	0	0	0	0	0	0	0	0	0	N/A	0	0	0
956	37	2	1	2	0	76.9	1	0	0	0	0	0	0	0	0	N/A	0	0	0
957	47	3	1	2	0	44.3	1	0	0	0	0	0	0	0	0	N/A	0	0	0
958	47	3	1	2	0	12.1	1	0	0	0	0	0	0	0	0	N/A	0	0	0
959	42	3	1	2	0	0.1	0	0	0	0	0	0	0	1	1	N/A	1	1	0
960	35	2	1	2	1	0.2	0	0	0	0	0	0	0	0	0	N/A	0	0	0
961	30	2	1	2	0	3	1	0	0	0	0	0	0	0	0	N/A	0	0	0
962	35	2	1	2	0			0	0	0	0	0	0	0	0	N/A	0	0	0
963	41	3	1	2	0			0	0	0	0	0	0	0	0	N/A	0	0	0
964	18	2	1	2	0			0	0	0	0	0	0	0	0	N/A	0	0	0
965	37	2	1	2	0			0	0	0	0	0	0	0	0	N/A	0	0	0
966	33	2	1	2	0			0	0	0	0	0	0	0	0	N/A	0	0	0
967	28	2	1	2	0			0	1	0	0	0	0	0	0	N/A	0	0	1
968	50	3	1	2	0			0	0	0	0	0	0	1	1	N/A	1	1	0
969	35	2	1	2	0	0.1	0	0	0	0	0	0	0	0	0	N/A	0	0	0
970	25	2	1	2	0	68.7	1	0	0	0	0	0	0	0	0	N/A	0	0	0
971	28	2	1	2	0	0.7	0	0	0	0	0	0	0	0	0	N/A	0	0	0
972	38	2	1	2	0	2.1	1	0	0	0	0	0	0	0	0	N/A	0	0	0
973	26	2	1	2	0	34.2	1	0	0	0	0	0	0	1	0	N/A	1	0	0
974	21	2	1	2	0	0.2	0	0	0	0	0	0	0	0	0	N/A	0	0	0
975	24	2	1	2	0	92.3	1	0	1	0	0	0	0	1	1	N/A	1	1	1
976	27	2	1	2	1	0.8	0	0	1	0	0	0	0	0	0	N/A	0	0	1
977	33	2	1	2	0	0.1	0	0	0	0	0	0	0	0	0	N/A	0	0	0
978	28	2	1	2	0	0.1	0	0	0	0	0	0	0	0	0	N/A	0	0	0
979	32	2	1	2	0	0.1	0	0	0	0	0	0	0	0	0	N/A	0	0	0
980	50	3	1	2	0	0.1	0	0	0	0	0	0	0	0	0	N/A	0	0	0
981	33	2	1	2	1	4.1	1	0	0	0	0	0	0	0	0	N/A	0	0	0
982	32	2	1	2	0	0.1	0	0	0	0	0	0	0	0	0	N/A	0	0	0
983	30	2	1	2	0	0.1	0	0	0	0	0	0	0	0	0	N/A	0	0	0
984	37	2	1	2	0	0.4	0	0	0	0	0	0	0	0	0	N/A	0	0	0
985	48	3	1	2	1	0.1	0	0	0	0	0	0	0	1	0	N/A	1	0	0
986	24	2	1	2	0	0.2	0	0	0	0	0	0	0	1	0	N/A	1	0	0
987	29	2	1	2	0	69	1	0	0	0	0	0	0	0	0	N/A	0	0	0
988	39	2	1	2	0	5.4	1	0	0	0	0	0	0	0	0	N/A	0	0	0
989	50	3	1	2	0	16.4	1	0	0	0	0	0	0	0	0	N/A	0	0	0
990	19	2	1	2	0	0.1	0	0	0	0	0	0	0	0	0	N/A	0	0	0
991	24	2	1	2	0	8.7	1	0	0	0	0	0	0	0	0	N/A	0	0	0
992	25	2	1	2	0	11.6	1	0	0	0	0	0	0	0	0	N/A	0	0	0
993	33	2	1	2	0	8.9	1	0	0	0	0	0	0	0	0	N/A	0	0	0
994	31	2	1	2	0	0.1	0	0	0	0	0	0	0	0	0	N/A	0	0	0
995	30	2	1	2	0	0.1	0	0	0	0	0	0	0	0	0	N/A	0	0	0
996	50	3	1	2	0	0.1	0	0	0	1	0	1	0	0	0	N/A	0	0	2
997	23	2	1	2	0	0.1	0	0	0	0	0	0	0	0	0	N/A	0	0	0
998	25	2	1	2	0	0.1	0	0	0	0	0	0	0	0	0	N/A	0	0	0
999	27	2	1	2	0	0.1	0	0	0	0	0	0	0	0	0	N/A	0	0	0
1000	39	2	1	2	0	0.1	0	0	0	0	0	0	0	0	0	N/A	0	0	0
1001	37	2	1	2	0	63.8	1	0	0	0	0	0	0	0	0	N/A	0	0	0
1002	38	2	1	2	0	1.7	1	0	0	0	0	0	0	0	0	N/A	0	0	0
1003	32	2	1	2	0	0.1	0	0	0	0	0	0	0	0	0	N/A	0	0	0
1004	40	3	1	2	0	0.1	0	0	0	0	0	0	0	0	0	N/A	0	0	0
1005	22	2	1	2	0	0.1	0	0	0	0	0	0	0	0	0	N/A	0	0	0
1006	33	2	1	2	0	1.7	1	0	0	0	0	0	0	0	0	N/A	0	0	0
1007	38	2	1	2	0	0.5	0	0	0	0	0	0	0	0	0	N/A	0	0	0
1008	22	2	1	2	0	5.4	1	0	0	0	0	0	0	0	0	N/A	0	0	0
1009	37	2	1	2	0	0.1	0	0	0	0	0	0	0	0	0	N/A	0	0	0
1010	22	2	1	2	0	7.1	1	0	0	0	0	0	0	0	0	N/A	0	0	0
1011	19	2	1	2	0	4.7	1	0	0	0	0	0	0	0	0	N/A	0	0	0
1012	35	2	1	2	0	0.1	0	0	0	0	0	0	0	0	0	N/A	0	0	0
1013	28	2	1	2	0	0.1	0	0	0	0	0	0	0	0	0	N/A	0	0	0
1014	22	2	1	2	0	0.1	0	0	0	0	0	0	0	0	0	N/A	0	0	0
1015	28	2	1	2	0	0.1	0	0	0	0	0	0	0	0	0	N/A	0	0	0
1016	35	2	1	2	0	42.2	1	0	0	0	0	0	0	0	0	N/A	0	0	0
1017	37	2	1	2	0	0.1	0	0	0	0	0	0	0	0	0	N/A	0	0	0
1018	14	1	1	2	0	0.1	0	0	0	0	0	0	0	0	0	N/A	0	0	0
1019	47	3	1	2	0	0.1	0	0	0	0	0	0	0	0	0	N/A	0	0	0
1020	32	2	1	2	0	83.7	1	0	0	0	0	0	0	0	0	N/A	0	0	0
1021	33	2	1	2	0	47.9	1	0	0	0	0	0	0	0	0	N/A	0	0	0
1022	27	2	1	2	0	0.1	0	0	0	0	0	0	0	0	0	N/A	0	0	0
1023	28	2	1	2	0	0.1	0	0	0	0	0	0	0	0	0	N/A	0	0	0
1024	21	2	1	2	0	35.1	1	0	0	0	0	0	0	0	0	N/A	0	0	0
1025	48	3	1	2	0	0.1	0	0	0	0	0	0	0	0	0	N/A	0	0	0
1026	32	2	1	2	0	0.1	0	0	0	0	0	0	0	0	0	N/A	0	0	0
1027	33	2	1	2	0			0	0	0	0	0	0	0	0	N/A	0	0	0
1028	29	2	1	2	0	0.1	0	0	0	0	0	0	0	1	0	N/A	1	0	0
1029	28	2	1	2	0	0.1	0	0	0	0	0	0	0	0	0	N/A	0	0	0
1030	33	2	1	2	0	0.1	0	0	0	0	0	0	0	0	0	N/A	0	0	0
1031	37	2	1	2	0	0.1	0	0	0	0	0	0	0	0	0	N/A	0	0	0
1032	39	2	1	2	0	0.1	0	0	0	0	0	0	0	0	0	N/A	0	0	0
1033	30	2	1	2	0	12.6	1	0	0	0	0	0	0	0	0	N/A	0	0	0
1034	30	2	1	2	0	11.8	1	0	1	0	0	0	0	0	0	N/A	0	0	1
1035	43	3	1	2	0	0.1	0	0	0	0	0	0	0	0	0	N/A	0	0	0
1036	37	2	1	2	0	2.3	1	0	0	0	0	0	0	0	0	N/A	0	0	0
1037	39	2	1	2	0	0.1	0	0	0	0	0	0	0	0	0	N/A	0	0	0
1038	37	2	1	2	0	0.1	0	0	0	0	0	0	0	0	0	N/A	0	0	0
1039	32	2	1	2	0	91.5	1	0	0	0	0	0	0	0	0	N/A	0	0	0
1040	37	2	1	2	0	0.1	0	0	0	0	0	0	0	0	0	N/A	0	0	0
1041	20	2	1	2	1	63.7	1	0	0	0	0	0	0	0	0	N/A	0	0	0
1042	40	3	1	2	0	0.1	0	0	0	0	0	0	1	0	0	N/A	0	0	1
1043	41	3	1	2	0	13.5	1	0	0	0	0	0	0	0	0	N/A	0	0	0
1044	34	2	1	2	0	0.1	0	0	0	0	0	0	0	0	0	N/A	0	0	0
1045	32	2	1	2	0	9.4	1	0	0	0	0	0	0	0	0	N/A	0	0	0
1046	47	3	1	2	0	0.1	0	0	0	0	0	0	0	0	0	N/A	0	0	0
1047	34	2	1	2	0	0.1	0	0	0	0	0	0	0	0	0	N/A	0	0	0
1048	40	3	1	2	0	84.7	1	0	0	0	0	0	0	0	0	N/A	0	0	0
1049	15	1	1	2	0	0.1	0	0	0	0	0	0	0	0	0	N/A	0	0	0
1050	52	3	1	2	0	0.1	0	0	0	0	0	0	0	0	1	N/A	0	1	0
1051	43	3	1	2	1	20.7	1	0	0	0	0	0	0	0	0	N/A	0	0	0
1052	38	2	1	2	1	0.1	0	0	0	0	0	0	0	0	0	N/A	0	0	0
1053	47	3	1	2	0	4.2	1	0	0	0	0	0	0	0	0	N/A	0	0	0
1054	69	4	1	2	1	20.6	1	0	0	1	0	1	0	1	0	N/A	1	0	2
1055	12	1	1	2	1	0.1	0	0	0	0	0	0	0	0	0	N/A	0	0	0
1056	49	3	1	2	0	77.4	1	0	0	0	0	0	0	0	0	N/A	0	0	0
1057	61	4	1	2	0	0.1	0	0	0	0	0	0	0	0	0	N/A	0	0	0
1058	40	3	1	2	0	0.1	0	0	0	0	0	0	0	0	0	N/A	0	0	0
1059	39	2	1	2	0	85.6	1	0	0	0	0	0	0	0	1	N/A	0	1	0
1060	29	2	1	2	0	59.4	1	0	1	0	0	0	0	0	1	N/A	0	1	1
1061	25	2	1	2	0	20.4	1	0	0	0	0	0	0	1	0	N/A	1	0	0
1062	34	2	1	2	0	0.1	0	0	0	0	0	0	0	0	0	N/A	0	0	0
1063	26	2	1	2	0	0.1	0	0	0	0	0	0	0	0	0	N/A	0	0	0
1064	45	3	1	2	0	0.1	0	0	0	0	0	0	0	0	0	N/A	0	0	0
1065	43	3	1	2	0	0.1	0	0	0	0	0	0	0	0	0	N/A	0	0	0
1066	47	3	1	2	0	0.1	0	0	0	0	0	0	0	0	1	N/A	0	1	0
1067	43	3	1	2	0	72.4	1	0	0	0	0	0	0	0	0	N/A	0	0	0
1068	41	3	1	2	0	52.1	1	0	0	0	0	0	0	0	0	N/A	0	0	0
1069	29	2	1	2	0	16.7	1	0	0	0	0	0	0	0	0	N/A	0	0	0
1070	47	3	1	2	0	0.1	0	0	0	0	0	0	0	0	0	N/A	0	0	0
1071	24	2	1	2	0	0.1	0	0	0	0	0	0	0	0	0	N/A	0	0	0
1072	50	3	1	2	0	46.1	1	0	0	1	0	0	0	0	0	N/A	0	0	1
1073	33	2	1	2	0	0.1	0	0	0	0	0	0	0	0	0	N/A	0	0	0
1074	43	3	1	2	0	24.7	1	0	0	0	0	0	0	0	0	N/A	0	0	0
1075	23	2	1	2	0	4.6	1	0	0	0	0	0	0	0	0	N/A	0	0	0
1076	27	2	1	2	0	69	1	0	0	0	0	0	0	0	0	N/A	0	0	0
1077	27	2	1	2	0	6.3	1	0	0	0	0	0	0	0	0	N/A	0	0	0
1078	43	3	1	2	0	4.3	1	0	1	0	0	0	0	0	0	N/A	0	0	1
1079	56	3	1	2	0	0.1	0	0	0	0	0	0	0	0	0	N/A	0	0	0
1080	33	2	1	2	0	0.1	0	0	0	0	0	0	0	0	0	N/A	0	0	0
1081	25	2	1	2	0	0.1	0	0	0	0	0	0	0	0	0	N/A	0	0	0
1082	32	2	1	2	0	34.3	1	0	0	0	0	0	0	0	1	N/A	0	1	0
1083	45	3	1	2	0	0.1	0	0	0	0	0	0	0	0	0	N/A	0	0	0
1084	29	2	1	2	0	0.4	0	0	0	0	0	0	0	0	0	N/A	0	0	0
1085	31	2	1	2	0	0.8	0	0	1	0	0	0	0	0	0	N/A	0	0	1
1086	24	2	1	2	0	60.2	1	0	0	0	0	0	0	0	0	N/A	0	0	0
1087	37	2	1	2	0	65.9	1	0	0	0	0	0	0	0	1	N/A	0	1	0
1088	40	3	1	2	0	0.2	0	0	1	0	0	0	0	0	0	N/A	0	0	1
1089	34	2	1	2	1	5.7	1	0	0	0	0	0	0	0	0	N/A	0	0	0
1090	37	2	1	2	0	0.1	0	0	0	0	0	0	0	0	0	N/A	0	0	0
1091	21	2	1	2	0	1.4	1	0	0	0	0	0	0	0	0	N/A	0	0	0
1092	48	3	1	2	0	63.5	1	0	0	0	0	0	0	0	1	N/A	0	1	0
1093	22	2	1	2	0	0.3	0	0	0	0	0	0	0	0	0	N/A	0	0	0
1094	51	3	1	2	0	0.1	0	0	0	0	0	0	1	0	0	N/A	0	0	1
1095	29	2	1	2	0	0.1	0	0	0	0	0	0	0	0	0	N/A	0	0	0
1096	60	4	1	2	0	2.6	1	0	0	0	0	0	0				0	0	0
1097	29	2	1	2	0	2.9	1	0	0	0	0	0	0				0	0	0
1098	24	2	1	2	0	2.96	1	0	0	0	0	0	0				0	0	0
1099	33	2	1	2	1	2.87	1	0	0	0	0	0	0				0	0	0
1100	35	2	1	2	0	2.84	1	0	0	0	0	0	0				0	0	0
1101	38	2	1	2	0	2.83	1	0	0	0	0	0	0				0	0	0
1102	37	2	1	2	0	2.83	1	0	0	0	0	0	0				0	0	0
1103	27	2	1	2	0	2.92	1	0	0	0	0	0	0				0	0	0
1104	25	2	1	2	0	2.95	1	0	0	0	0	0	0				0	0	0
1105	38	2	1	2	0	2.82	1	0	0	0	0	0	0				0	0	0
1106	37	2	1	2	0	2.83	1	0	0	0	0	0	0				0	0	0
1107	12	1	1	2	0	8.06	1	0	0	0	0	0	0				0	0	0
1108	37	2	1	2	0	0.1	0	0	0	0	0	0	0				0	0	0
1109	20	2	1	2	0	0.1	0	0	0	0	0	0	0				0	0	0
1110	37	2	1	2	1	35.6	1	0	0	0	0	0	0				0	0	0
1111	27	2	1	2	0	81.4	1	0	0	0	0	0	0				0	0	0
1112	52	3	1	2	0	0.1	0	0	0	0	0	0	0				0	0	0
1113	20	2	1	2	0	66.5	1	0	0	0	0	0	0				0	0	0
1114	25	2	1	2	0	0.1	0	0	0	0	0	0	0				0	0	0
1115	40	3	1	2	0	0.1	0	0	0	0	0	0	0				0	0	0
1116	18	2	1	2	0	122.3	1	0	0	0	0	0	0				0	0	0
1117	25	2	1	2	1	0.1	0	0	0	0	0	0	0				0	0	0
1118	49	3	1	2	0	67.1	1	0	0	0	0	0	0				0	0	0
1119	38	2	1	2	0	0.1	0	0	0	0	0	0	0				0	0	0
1120	35	2	1	2	0	46.5	1	0	0	0	0	0	0				0	0	0
1121	37	2	1	2	1	24.7	1	0	0	0	0	0	0				0	0	0
1122	53	3	1	2	0	0.1	0	0	0	0	0	0	0				0	0	0
1123	39	2	1	2	0	0.1	0	0	0	0	0	0	0				0	0	0
1124	20	2	1	2	0	0.2	0	0	0	0	0	0	0				0	0	0
1125	21	2	1	2	0	2.3	1	0	0	0	0	0	0				0	0	0
1126	35	2	1	2	0	1.8	1	0	0	0	0	0	0				0	0	0
1127	30	2	1	2	0	0.1	0	0	0	0	0	0	0				0	0	0
1128	46	3	1	2	0	0.1	0	0	0	0	0	0	0				0	0	0
1129	55	3	1	2	0	45.4	1	0	0	0	0	0	0				0	0	0
1130	31	2	1	2	0	8.2	1	0	0	0	0	0	0				0	0	0
1131	35	2	1	2	0	0.1	0	0	0	0	0	0	0				0	0	0
1132	50	3	1	2	0	0.1	0	0	0	0	0	0	0				0	0	0
1133	23	2	1	2	0	0.1	0	0	0	0	0	0	0				0	0	0
1134	33	2	1	2	0	1.6	1	0	0	0	0	0	0				0	0	0
1135	43	3	1	2	0	0.1	0	0	0	0	0	0	0				0	0	0
1136	47	3	1	2	0	2.7	1	0	0	0	0	0	0				0	0	0
1137	70	4	1	2	1	10.9	1	0	0	0	0	0	0				0	0	0
1138	23	2	1	2	0	0.1	0	0	0	0	0	0	0				0	0	0
1139	40	3	1	2	0	16.7	1	0	0	0	0	0	0				0	0	0
1140	46	3	1	2	0	17.7	1	0	0	0	0	0	0				0	0	0
1141	47	3	1	2	0	0.1	0	0	0	0	0	0	0				0	0	0
1142	35	2	1	2	0	1.1	1	0	0	0	0	0	0				0	0	0
1143	29	2	1	2	0	113.7	1	0	0	0	0	0	0				0	0	0
1144	38	2	1	2	0	0.1	0	0	0	0	0	0	0				0	0	0
1145	38	2	1	2	0	37	1	0	0	0	0	0	0				0	0	0
1146	52	3	1	2	0	0.1	0	0	0	0	0	0	0				0	0	0
1147	33	2	1	2	0	2.8	1	0	0	0	0	0	0				0	0	0
1148	32	2	1	2	0	0.1	0	0	0	0	0	0	0				0	0	0
1149	36	2	1	2		46.8	1	0	0	0	0	0	0				0	0	0
1150	35	2	1	2	0	0.1	0	0	0	0	0	0	0				0	0	0
1151	64	4	1	2		68.1	1	0	0	0	0	0	0				0	0	0
1152	33	2	1	2		0.1	0	0	0	0	0	0	0				0	0	0
1153	32	2	1	2		4.6	1	0	0	0	0	0	0				0	0	0
1154	39	2	1	2		0.1	0	0	0	0	0	0	0				0	0	0
1155	47	3	1	2	0	0.1	0	0	0	0	0	0	0				0	0	0
1156	40	3	1	2	0	0.1	0	0	0	0	0	0	0				0	0	0
1157	67	4	1	2	0	0.1	0	0	0	0	0	0	0				0	0	0
1158	50	3	1	2	0	58	1	0	0	0	0	0	0				0	0	0
1159	40	3	1	2	0	55	1	0	0	0	0	0	0				0	0	0
1160	79	4	1	2	0	0.1	0	0	0	0	0	0	0				0	0	0
1161	25	2	1	2	0	0.1	0	0	0	0	0	0	0				0	0	0
1162	32	2	1	2		0.1	0	0	0	0	0	0	0				0	0	0
1163	25	2	1	2		0.1	0	0	0	0	0	0	0				0	0	0
1164	47	3	1	2		0.1	0	0	0	0	0	0	0				0	0	0
1165	52	3	1	2	0	7.9	1	0	0	0	0	0	0				0	0	0
1166	54	3	1	2	0	124.5	1	0	0	0	0	0	0				0	0	0
1167	25	2	1	2	0	0.1	0	0	0	0	0	0	0				0	0	0
1168	41	3	1	2		0.1	0	0	0	0	0	0	0				0	0	0
1169	42	3	1	2	0	0.1	0	0	0	0	0	0	0				0	0	0
1170	23	2	1	2	0	49.6	1	0	0	0	0	0	0				0	0	0
1171	24	2	1	2	0	0.1	0	0	0	0	0	0	0				0	0	0
1172	29	2	1	2	0	0.1	0	0	0	0	0	0	0				0	0	0
1173	30	2	1	2	0	3.8	1	0	0	0	0	0	0				0	0	0
1174	27	2	1	2	0	10.6	1	0	0	0	0	0	0				0	0	0
1175	26	2	1	2	0	2.6	1	0	0	0	0	0	0				0	0	0
1176	22	2	1	2	0	0.8	0	0	0	0	0	0	0				0	0	0
1177	75	4	1	2	0	95.1	1	0	0	0	0	0	0				0	0	0
1178	48	3	1	2	0	0.1	0	0	0	0	0	0	0				0	0	0
1179	39	2	1	2	0	0.1	0	0	0	0	0	0	0				0	0	0
1180	48	3	1	2	0	48.5	1	0	0	0	0	0	0				0	0	0
1181	53	3	1	2	0	97.9	1	0	0	0	0	0	0				0	0	0
1182	36	2	1	2	0	14.9	1	0	0	0	0	0	0				0	0	0
1183	41	3	1	2		0.1	0	0	0	0	0	0	0				0	0	0
1184	38	2	1	2	0	34.3	1	0	0	0	0	0	0				0	0	0
1185	37	2	1	2	0	1.3	1	0	0	0	0	0	0				0	0	0
1186	28	2	1	2	0	0.7	0	0	0	0	0	0	0				0	0	0
1187	40	3	1	2	0	0.1	0	0	0	0	0	0	0				0	0	0
1188	26	2	1	2	0	77.3	1	0	0	0	0	0	0				0	0	0
1189	41	3	1	2	0	0.1	0	0	0	0	0	0	0				0	0	0
1190	37	2	1	2	0	0.1	0	0	0	0	0	0	0				0	0	0
1191	33	2	1	2	0	6.6	1	0	0	0	0	0	0				0	0	0
1192	47	3	1	2	0	0.1	0	0	0	0	0	0	0				0	0	0
1193	50	3	1	2	0	0.2	0	0	0	0	0	0	0				0	0	0
1194	37	2	1	2	0	23.2	1	0	0	0	0	0	0				0	0	0
1195	57	3	1	2	1	83.5	1	0	0	0	0	0	0				0	0	0
1196	39	2	1	2	0	9	1	0	0	0	0	0	0				0	0	0
1197	19	2	1	2	0	0.1	0	0	0	0	0	0	0				0	0	0
1198	37	2	1	2	0	0.1	0	0	0	0	0	0	0				0	0	0
1199	32	2	1	2	0	8.1	1	0	0	0	0	0	0				0	0	0
1200	23	2	1	2	0			0	0	0	0	0	0				0	0	0
1201	25	2	1	2	0	49.5	1	0	0	0	0	0	0				0	0	0
1202	36	2	1	2	0	93.4	1	0	0	0	0	0	0				0	0	0
1203	41	3	1	2	0	0.2	0	0	0	0	0	0	0				0	0	0
1204	49	3	1	2	0	115.5	1	0	0	0	0	0	0				0	0	0
1205	27	2	1	2	0	0.1	0	0	0	0	0	0	0				0	0	0
1206	50	3	1	2	0	0.1	0	0	0	0	0	0	0				0	0	0
1207	30	2	1	2	0	0.1	0	0	0	0	0	0	0				0	0	0
1208	64	4	1	2	0	58.1	1	0	0	0	0	0	0				0	0	0
1209	26	2	1	2	0	0.1	0	0	0	0	0	0	0				0	0	0
1210	33	2	1	2	0	105	1	0	0	0	0	0	0				0	0	0
1211	15	1	1	2	0	0.1	0	0	0	0	0	0	0				0	0	0
1212	32	2	1	2	0	39.9	1	0	0	0	0	0	0				0	0	0
1213	35	2	1	2	0	47.6	1	0	0	0	0	0	0				0	0	0
1214	32	2	1	2	0	0.1	0	0	0	0	0	0	0				0	0	0
1215	42	3	1	2	0	0.1	0	0	0	0	0	0	0				0	0	0
1216	31	2	1	2	0	0.1	0	0	0	0	0	0	0				0	0	0
1217	46	3	1	2	0	0.1	0	0	0	0	0	0	0				0	0	0
1218	32	2	1	2	0	36.7	1	0	0	0	0	0	0				0	0	0
1219	36	2	1	2	0	74	1	0	0	0	0	0	0				0	0	0
1220	50	3	1	2	0	58	1	0	0	0	0	0	0				0	0	0
1221	38	2	1	2	0	117.9	1	0	0	0	0	0	0				0	0	0
1222	35	2	1	2	0	0.1	0	0	0	0	0	0	0				0	0	0
1223	46	3	1	2	0	0.1	0	0	0	0	0	0	0				0	0	0
1224	37	2	1	2	0	0.1	0	0	0	0	0	0	0				0	0	0
1225	18	2	1	2	0	11	1	0	0	0	0	0	0				0	0	0
1226	25	2	1	2	0	9.5	1	0	0	0	0	0	0				0	0	0
1227	31	2	1	2	0	30.2	1	0	0	0	0	0	0				0	0	0
1228	23	2	1	2	0	0.1	0	0	0	0	0	0	0				0	0	0
1229	63	4	1	2	0	85.8	1	0	0	0	0	0	0				0	0	0
1230	26	2	1	2	0	0.1	0	0	0	0	0	0	0				0	0	0
1231	52	3	1	2	0	0.3	0	0	0	0	0	0	0				0	0	0
1232	24	2	1	2	0	19.4	1	0	0	0	0	0	0				0	0	0
1233	33	2	1	2	0	0.1	0	0	0	0	0	0	0				0	0	0
1234	28	2	1	2	0	0.1	0	0	0	0	0	0	0				0	0	0
1235	40	3	1	2	0	0.1	0	0	0	0	0	0	0				0	0	0
1236	23	2	1	2	0	0.3	0	0	0	0	0	0	0				0	0	0
1237	43	3	1	2	0	0.1	0	0	0	0	0	0	0				0	0	0
1238	59	3	1	2	0	0.1	0	0	0	0	0	0	0				0	0	0
1239	23	2	1	2	0	0.1	0	0	0	0	0	0	0				0	0	0
1240	42	3	1	2	0	0.6	0	0	0	0	0	0	0				0	0	0
1241	34	2	1	2	0	0.1	0	0	0	0	0	0	0				0	0	0
1242	42	3	1	2	0	18.3	1	0	0	0	0	0	0				0	0	0
1243	32	2	1	2	1	0.1	0	0	0	0	0	0	0				0	0	0
1244	52	3	1	2	0	2.7	1	0	0	0	0	0	0				0	0	0
1245	50	3	1	2	0	0.1	0	0	0	0	0	0	0				0	0	0
1246	63	4	1	2	0	118.4	1	0	0	0	0	0	0				0	0	0
1247	40	3	1	2	0	0.1	0	0	0	0	0	0	0				0	0	0
1248	82	4	1	2	0	8.2	1	0	0	0	0	0	0				0	0	0
1249	37	2	1	2	0	3.5	1	0	0	0	0	0	0				0	0	0
1250	35	2	1	2	0	0.1	0	0	0	0	0	0	0				0	0	0
1251	30	2	1	2	0	0.1	0	0	0	0	0	0	0				0	0	0
1252	31	2	1	2	0	0.1	0	0	0	0	0	0	0				0	0	0
1253	33	2	1	2	0	4.7	1	0	0	0	0	0	0				0	0	0
1254	52	3	1	2	0	62.9	1	0	0	0	0	0	0				0	0	0
1255	49	3	1	2	0	0.1	0	0	0	0	0	0	0				0	0	0
1256	49	3	1	2	0	0.1	0	0	0	0	0	0	0				0	0	0
1257	34	2	1	2	0	0.1	0	0	0	0	0	0	0				0	0	0
1258	40	3	1	2	0	0.1	0	0	0	0	0	0	0				0	0	0
1259	50	3	1	2	0	111.6	1	0	0	0	0	0	0				0	0	0
1260	27	2	1	2	0	25	1	0	0	0	0	0	0				0	0	0
1261	28	2	1	2	0	0.1	0	0	0	0	0	0	0				0	0	0
1262	43	3	1	2	0	0.1	0	0	0	0	0	0	0				0	0	0
1263	20	2	1	2	0	6.5	1	0	0	0	0	0	0				0	0	0
1264	36	2	1	2	0	0.1	0	0	0	0	0	0	0				0	0	0
1265	43	3	1	2	0	0.1	0	0	0	0	0	0	0				0	0	0
1266	41	3	1	2	0	66.1	1	0	0	0	0	0	0				0	0	0
1267	52	3	1	2	0	113.9	1	0	0	0	0	0	0				0	0	0
1268	20	2	1	2	0	80	1	0	0	0	0	0	0				0	0	0
1269	46	3	1	2	0	0.1	0	0	0	0	0	0	0				0	0	0
1270	36	2	1	2	0	14.5	1	0	0	0	0	0	0				0	0	0
1271	48	3	1	2	0	0.1	0	0	0	0	0	0	0				0	0	0
1272	40	3	1	2	0	102.4	1	0	0	0	0	0	0				0	0	0
1273	25	2	1	2	0	0.1	0	0	0	0	0	0	0				0	0	0
1274	29	2	1	2	0	0.1	0	0	0	0	0	0	0				0	0	0
1275	50	3	1	2	0	0.1	0	0	0	0	0	0	0				0	0	0
1276	33	2	1	2	0	0.1	0	0	0	0	0	0	0				0	0	0
1277	62	4	1	2	0	0.1	0	0	0	0	0	0	0				0	0	0
1278	46	3	1	2	0	46.1	1	0	0	0	0	0	0				0	0	0
1279	32	2	1	2	0	0.2	0	0	0	0	0	0	0				0	0	0
1280	24	2	1	2	0	0.2	0	0	0	0	0	0	0				0	0	0
1281	20	2	1	2	0	0.1	0	0	0	0	0	0	0				0	0	0
1282	48	3	2	1	0	0.1	0	0	0	0	0	0	0	0	0	NA	0	0	0
1283	72	4	2	1	0	0.1	0	0	0	0	0	0	0	0	0	NA	0	0	0
1284	50	3	2	2	0	0.1	0	0	0	0	0	0	0	0	0	NA	0	0	0
1285	31	2	2	2	0	0.1	0	0	0	0	0	0	0	0	0	NA	0	0	0
1286	32	2	2	2	0	0.1	0	0	0	0	0	0	0	0	0	NA	0	0	0
1287	20	2	2	2	0	0.1	0	0	0	0	0	0	0	0	0	NA	0	0	0
1288	20	2	2	1	0	0.1	0	0	0	0	0	0	0	0	0	NA	0	0	0
1289	38	2	2	2	0	0.1	0	0	0	0	0	0	0	0	0	NA	0	0	0
1290	30	2	2	1	0	61.5	1	0	0	0	0	0	0	0	0	NA	0	0	0
1291	48	3	2	1	0	0.1	0	0	0	0	0	0	0	0	0	NA	0	0	0
1292	57	3	2	2	0	3.3	1	0	0	0	0	0	0	0	0	NA	0	0	0
1293	21	2	2	1	0	0.2	0	0	0	0	0	0	0	0	0	NA	0	0	0
1294	26	2	2	2	0	0.1	0	0	0	0	0	0	0	0	0	NA	0	0	0
1295	57	3	2	2	0	0.1	0	0	0	0	0	0	0	0	0	NA	0	0	0
1296	55	3	2	2	0	32.4	1	0	0	0	0	0	0	0	0	NA	0	0	0
1297	66	4	2	2	0	0.1	0	0	0	0	0	0	0	0	1	NA	0	1	0
1298	23	2	2	2	0	0.1	0	0	0	0	0	0	0	0	0	NA	0	0	0
1299	58	3	2	1	0	0.1	0	0	0	0	0	0	0	1	1	NA	1	1	0
1300	62	4	2	2	0	0.1	0	0	0	0	0	0	0	0	0	NA	0	0	0
1301	60	4	2	2	0	0.1	0	0	0	0	0	0	0	0	0	NA	0	0	0
1302	56	3	2	2	0	0.1	0	0	0	0	0	0	0	0	1	NA	0	1	0
1303	63	4	2	2	0	0.1	0	0	0	1	0	0	0	0	1	NA	0	1	1
1304	47	3	2	2	0	0.1	0	0	0	0	0	0	0	0	0	NA	0	0	0
1305	41	3	2	2	0	50.9	1	0	0	0	0	0	0	0	0	NA	0	0	0
1306	40	3	2	2	0	0.2	0	0	0	0	0	0	0	0	0	NA	0	0	0
1307	34	2	2	1	0	0.1	0	0	0	1	0	0	0	0	0	NA	0	0	1
1308	51	3	2	2	0	83.6	1	0	0	0	0	0	0	0	1	NA	0	1	0
1309	40	3	2	1	0	0.1	0	0	0	0	0	0	0	0	0	NA	0	0	0
1310	60	4	2	1	0	124.8	1	0	0	0	1	0	0	0	0	NA	0	0	1
1311	60	4	2	2	0	0.1	0	0	0	0	0	0	0	0	1	NA	0	1	0
1312	38	2	2	2	0	0.1	0	0	0	0	0	0	0	0	0	NA	0	0	0
1313	20	2	2	1	0	0.1	0	0	0	1	0	0	0	0	0	NA	0	0	1
1314	39	2	2	2	0	20	1	0	0	0	0	0	0	0	0	NA	0	0	0
1315	42	3	2	2	0	8.2	1	0	0	0	0	0	0	0	0	NA	0	0	0
1316	69	4	2	1	0	84.6	1	0	0	0	0	0	0	1	1	NA	1	1	0
1317	45	3	2	1	0	0.1	0	0	0	0	0	0	0	0	0	NA	0	0	0
1318	38	2	2	1	0	0.1	0	0	0	0	0	0	0	0	0	NA	0	0	0
1319	56	3	2	1	0	0.1	0	0	0	0	0	0	0	0	0	NA	0	0	0
1320	22	2	2	1	0			0	0	0	0	0	0	0	0	NA	0	0	0
1321	34	2	2	1	0	0.6	0	0	0	0	0	0	0	0	0	NA	0	0	0
1322	62	4	2	1	0	0.1	0	0	0	0	0	0	0	0	0	NA	0	0	0
1323	27	2	2	1	1	0.1	0	0	0	0	0	0	0	0	0	NA	0	0	0
1324	21	2	2	1	0			0	0	0	0	0	0	0	0	NA	0	0	0
1325	29	2	2	2	0			0	0	0	0	0	0	0	0	NA	0	0	0
1326	24	2	2	1	0	0.1	0	0	0	0	0	0	0	0	0	NA	0	0	0
1327	54	3	2	1	0	7.6	1	0	0	0	0	0	0	0	0	NA	0	0	0
1328	34	2	3	1	0			0	0	0	0	0	0	0	0	NA	0	0	0
1329	52	3	3	1	0			0	0	0	0	0	0	0	0	NA	0	0	0
1330	27	2	3	2	0			0	0	0	0	0	0	0	0	NA	0	0	0
1331	22	2	3	1	0			0	0	0	0	0	0	0	0	NA	0	0	0
1332	15	1	3	2	0			0	0	0	0	0	0	0	0	NA	0	0	0
1333	6	1	3	2	0			0	0	0	0	0	0	0	0	NA	0	0	0
1334	13	1	3	1	1			0	0	0	0	0	0	0	0	NA	0	0	0
1335	26	2	3	1	0			0	0	0	0	0	0	0	0	NA	0	0	0
1336	39	2	3	1	0			0	0	0	0	0	0	0	0	NA	0	0	0
1337	4	1	3	2	1			0	0	0	0	0	0	0	0	NA	0	0	0
1338	58	3	3	1				0	0	0	0	0	0	0	0	NA	0	0	0
1339	58	3	3	1				0	0	0	0	0	0	0	0	NA	0	0	0
1340	58	3	3	1	1	0.3	0	0	0	0	0	0	0	0	0	NA	0	0	0
1341	78	4	3	2	0			0	0	0	0	0	0	0	0	NA	0	0	0
1342	15	1	3	2	1			0	0	0	0	0	0	0	0	NA	0	0	0
1343	62	4	3	2	0			0	0	0	0	0	0	0	0	NA	0	0	0
1344	41	3	3	1	0	0.1	0	0	0	0	0	0	0	0	0	NA	0	0	0
1345	63	4	3	1	0	18	1	0	0	0	0	0	0	0	0	NA	0	0	0
1346	26	2	3	1	0	19	1	0	0	0	0	0	0	0	0	NA	0	0	0
1347	65	4	3	1	1	20	1	0	0	0	0	0	0	0	0	NA	0	0	0
1348	64	4	3	1	0	21	1	0	0	0	0	0	0	0	0	NA	0	0	0
1349	19	2	3	1	0	22	1	0	0	0	0	0	0	0	0	NA	0	0	0
1350	37	2	3	1	1	23	1	0	0	0	0	0	0	0	0	NA	0	0	0
1351	30	2	3	1	0	24	1	0	0	0	0	0	0	0	0	NA	0	0	0
1352	49	3	3	2	0	25	1	0	0	0	0	0	0	0	0	NA	0	0	0
1353	55	3	3	1	0	26	1	0	0	0	0	0	0	0	0	NA	0	0	0
1354	48	3	3	1	0	27	1	0	0	0	0	0	0	0	0	NA	0	0	0
1355	27	2	3	1	0	0.1	0	0	0	0	0	0	0	0	0	NA	0	0	0
1356	61	4	3	2				0	0	0	0	0	0	0	0	NA	0	0	0
1357	6	1	3	2	0	0.1	0	0	0	0	0	0	0	0	0	NA	0	0	0
1358	77	4	3	2	0	0.1	0	0	0	0	0	0	0	0	0	NA	0	0	0
1359	17	1	3	2	0	0.1	0	0	0	0	0	0	0	0	0	NA	0	0	0
1360	16	1	3	2	0	1	1	0	0	0	0	0	0	0	0	NA	0	0	0
1361	47	3	3	1	0	0.1	0	0	0	0	0	0	0	0	0	NA	0	0	0
1362	68	4	3	1	0	0.1	0	0	0	0	0	0	0	0	0	NA	0	0	0
1363	53	3	3	1	0	0.1	0	0	0	0	0	0	0	0	0	NA	0	0	0
1364	53	3	3	2	0			0	0	0	0	0	0	0	0	NA	0	0	0
1365	57	3	3	2				0	0	0	0	0	0	0	0	NA	0	0	0
1366	73	4	3	1	0	0.1	0	0	0	0	0	0	0	0	0	NA	0	0	0
1367	4	1	3	2	0	0.1	0	0	0	0	0	0	0	0	0	NA	0	0	0
1368	54	3	3	1	0	0.1	0	0	0	0	0	0	0	0	0	NA	0	0	0
1369	51	3	3	1	0	1	1	0	0	0	0	0	0	1	0	NA	1	0	0
1370	40	3	3	2	0	1	1	0	0	0	0	0	0	0	0	NA	0	0	0
1371	42	3	3	2	0	0.3	0	0	0	0	0	0	0	0	0	NA	0	0	0
1372	73	4	3	1	0	61.4	1	0	0	0	0	0	0	0	0	NA	0	0	0
1373	72	4	3	2	0			0	0	0	0	0	0	0	0	NA	0	0	0
1374	57	3	3	1	0	0.1	0	0	0	0	0	0	0	0	0	NA	0	0	0
1375	54	3	3	1	0	0.1	0	0	0	0	0	0	0	0	0	NA	0	0	0
1376	30	2	3	2	0	140.7	1	0	0	0	0	0	0	0	0	NA	0	0	0
1377	37	2	3	2	0	0.1	0	0	0	0	0	0	0	0	0	NA	0	0	0
1378	39	2	3	2	0	0.1	0	0	0	0	0	0	0	0	0	NA	0	0	0
1379	19	2	3	2	0	0.1	0	0	0	0	0	0	0	0	0	NA	0	0	0
1380	55	3	3	1	0	4.8	1	0	0	0	0	0	0	0	0	NA	0	0	0
1381	42	3	3	2	0			0	0	0	0	0	0	0	0	NA	0	0	0
1382	37	2	3	2	0	7.1	1	0	0	0	0	0	0	0	0	NA	0	0	0
1383	10	1	3	1				0	0	0	0	0	0	0	0	NA	0	0	0
1384	49	3	3	2	0	66	1	0	0	0	0	0	0	0	0	NA	0	0	0
1385	58	3	3	2				0	0	0	0	0	0	0	0	NA	0	0	0
1386	50	3	3	1				0	0	0	0	0	0	0	0	NA	0	0	0
1387	41	3	3	1				0	0	0	0	0	0	0	0	NA	0	0	0
1388	19	2	3	1	0	36.8	1	0	0	0	0	0	0	0	0	NA	0	0	0
1389	35	2	3	2				0	0	0	0	0	0	0	0	NA	0	0	0
1390	35	2	3	1	0	0.1	0	0	0	0	0	0	0	0	0	NA	0	0	0
1391	44	3	3	1				0	0	0	0	0	0	0	0	NA	0	0	0
1392	77	4	3	1				0	0	0	0	0	0	0	0	NA	0	0	0
1393	67	4	3	1				0	0	0	0	0	0	0	0	NA	0	0	0
1394	66	4	3	1				0	0	0	0	0	0	0	0	NA	0	0	0
1395	43	3	3	2				0	0	0	0	0	0	0	0	NA	0	0	0
1396	24	2	3	1				0	1	1	0	0	0	0	0	NA	0	0	2
1397	27	2	3	1	0	0.1	0	0	0	0	0	0	0	0	0	NA	0	0	0
1398	37	2	3	2	0	0.1	0	0	0	0	0	0	0	0	0	NA	0	0	0
1399	55	3	3	2	0	29.5	1	0	0	0	0	0	0	0	0	NA	0	0	0
1400	45	3	3	2	0	56.1	1	0	0	0	0	0	0	0	0	NA	0	0	0
1401	40	3	3	1	0	0.1	0	0	0	0	0	0	0	0	0	NA	0	0	0
1402	56	3	3	1	0	21.9	1	0	0	0	0	0	0	0	0	NA	0	0	0
1403	21	2	3	1	0	0.1	0	0	0	0	0	0	0	0	0	NA	0	0	0
1404	54	3	3	2	0	0.1	0	0	0	0	0	0	0	0	0	NA	0	0	0
1405	61	4	3	1	0	74.3	1	0	0	0	0	0	0	0	0	NA	0	0	0
1406	18	2	3	2	0	0.1	0	0	0	0	0	0	0	0	0	NA	0	0	0
1407	60	4	3	1	0	0.1	0	0	0	0	0	0	0	0	0	NA	0	0	0
1408	35	2	3	2	0	1.7	1	0	0	0	0	0	0	0	0	NA	0	0	0
1409	83	4	3	1	0	4.9	1	0	0	0	0	0	0	0	0	NA	0	0	0
1410	60	4	3	2	0	0.2	0	0	1	0	0	1	0	0	0	NA	0	0	2
1411	63	4	3	1	0	0.1	0	0	0	0	0	0	0	1	0	NA	1	0	0
1412	46	3	3	1	0	43.5	1	0	0	0	0	0	0	0	0	NA	0	0	0
1413	34	2	3	1	0	0.1	0	0	0	0	0	0	0	0	0	NA	0	0	0
1414	8	1	3	2	0	0.1	0	0	0	0	0	0	0	0	0	NA	0	0	0
1415	15	1	3	2	1	49	1	0	0	0	0	0	0	0	0	NA	0	0	0
1416	54	3	3	2	0	0.1	0	0	0	0	0	0	0	0	0	NA	0	0	0
1417	57	3	3	2	0	0.1	0	0	0	0	0	0	0	0	0	NA	0	0	0
1418	55	3	3	2	0	65.6	1	0	0	0	0	0	0	0	0	NA	0	0	0
1419	32	2	3	1	0	0.1	0	0	0	0	0	0	0	0	0	NA	0	0	0
1420	30	2	3	1	0	0.1	0	0	0	0	0	0	0	0	0	NA	0	0	0
1421	51	3	3	2	0	0.1	0	0	0	0	0	0	0	0	0	NA	0	0	0
1422	3	1	3	1	0	0.1	0	0	0	0	0	0	0	0	0	NA	0	0	0
1423	39	2	3	2	0	0.1	0	0	0	0	0	0	0	0	0	NA	0	0	0
1424	62	4	3	1	0	72.3	1	0	0	0	0	0	0	0	0	NA	0	0	0
1425	35	2	3	1	0	2.7	1	0	0	0	0	0	0	0	0	NA	0	0	0
1426	58	3	3	1	0	3.1	1	0	0	0	0	0	0	0	0	NA	0	0	0
1427	74	4	3	1	0	0.1	0	0	0	0	0	0	0	0	0	NA	0	0	0
1428	25	2	3	1	0	0.1	0	0	0	0	0	0	0	0	0	NA	0	0	0
1429	51	3	3	1	0	6.9	1	0	0	0	0	0	0	0	0	NA	0	0	0
1430	65	4	3	2	0	107.6	1	0	0	0	0	0	0	0	0	NA	0	0	0
1431	33	2	3	2	0	15.1	1	0	0	0	0	0	0	0	0	NA	0	0	0
1432	62	4	3	1	0	0.1	0	0	0	0	0	0	0	0	0	NA	0	0	0
1433	48	3	3	2	0	0.1	0	0	0	0	0	0	0	0	0	NA	0	0	0
1434	48	3	3	1	0	0.1	0	0	0	0	0	0	0	0	0	NA	0	0	0
1435	43	3	3	1	0	0.1	0	0	0	0	0	0	0	0	0	NA	0	0	0
1436	52	3	3	1	0	0.1	0	0	0	0	0	0	0	0	0	NA	0	0	0
1437	58	3	3	1	0	0.7	0	0	0	0	0	0	0	0	0	NA	0	0	0
1438	17	1	3	1	0	38.9	1	0	0	0	0	0	0	0	0	NA	0	0	0
1439	48	3	3	2	0	72.8	1	0	0	0	0	0	0	0	0	NA	0	0	0
1440	23	2	3	2	0	0.2	0	0	0	0	0	0	0	0	0	NA	0	0	0
1441	8	1	3	1	0	17.1	1	0	0	0	0	0	0	0	0	NA	0	0	0
1442	18	2	3	2	0	0.1	0	0	0	0	0	0	0	0	0	NA	0	0	0
1443	20	2	3	1	0	0.1	0	0	0	0	0	0	0	0	0	NA	0	0	0
1444	55	3	3	2	0	0.1	0	0	0	0	0	0	0	0	0	NA	0	0	0
1445	45	3	3	2	0	0.1	0	0	0	0	0	0	0	0	0	NA	0	0	0
1446	51	3	3	1	0	0.1	0	0	0	0	0	0	0	0	0	NA	0	0	0
1447	9	1	3	2	0	65.1	1	0	0	0	0	0	0	0	0	NA	0	0	0
1448	43	3	3	1	0	0.1	0	0	0	0	0	0	0	0	0	NA	0	0	0
1449	61	4	3	2	0	0.1	0	0	0	0	0	0	0	0	0	NA	0	0	0
1450	63	4	3	2	0	0.1	0	0	0	0	0	0	0	0	0	NA	0	0	0
1451	26	2	3	1	0	5.9	1	0	0	0	0	0	0	0	0	NA	0	0	0
1452	72	4	3	2	0	0.1	0	0	0	0	0	0	0	0	0	NA	0	0	0
1453	60	4	3	1	0	41.9	1	0	0	0	0	0	0	0	0	NA	0	0	0
1454	50	3	3	2	0	65.6	1	0	0	0	0	0	0	0	0	NA	0	0	0
1455	30	2	3	2	0	1.5	1	0	0	0	0	0	0	0	0	NA	0	0	0
1456	49	3	3	2	0	77.9	1	0	0	0	0	0	0	0	0	NA	0	0	0
1457	58	3	3	1				0	0	0	0	0	0	0	0	NA	0	0	0
1458	26	2	3	1				0	0	0	0	0	0	0	0	NA	0	0	0
1459	65	4	3	1	0	0.1	0	0	0	0	0	0	0	0	0	NA	0	0	0
1460	7	1	3	1	0	0.1	0	0	0	0	0	0	0	0	0	NA	0	0	0
1461	86	4	3	1	0	0.1	0	0	0	0	0	0	0	0	0	NA	0	0	0
1462	24	2	3	1	0	36.6	1	0	0	0	0	0	0	0	0	NA	0	0	0
1463	67	4	3	1	0	0.1	0	0	0	0	0	0	0	0	0	NA	0	0	0
1464	53	3	3	1	0	0.1	0	0	0	0	0	0	0	0	0	NA	0	0	0
1465	47	3	3	1	0	0.1	0	0	0	0	0	0	0	0	0	NA	0	0	0
1466	18	2	3	1	0	0.1	0	0	0	0	0	0	0	0	0	NA	0	0	0
1467	63	4	3	2	0	105	1	0	0	0	0	0	0	0	0	NA	0	0	0
1468	54	3	3	2	0	0.1	0	0	0	0	0	0	0	0	0	NA	0	0	0
1469	40	3	3	1	0	0.1	0	0	0	0	0	0	0	0	0	NA	0	0	0
1470	44	3	3	1	0	0.1	0	0	0	0	0	0	0	0	0	NA	0	0	0
1471	45	3	3	2	0	66.6	1	0	0	0	0	0	0	0	0	NA	0	0	0
1472	24	2	3	1	0	0.1	0	0	0	0	0	0	0	0	0	NA	0	0	0
1473	67	4	3	1	1	11.9	1	0	0	0	0	0	0	0	0	NA	0	0	0
1474	25	2	3	2	0	0.6	0	0	0	0	0	0	0	0	0	NA	0	0	0
1475	35	2	3	1	0	0.1	0	0	0	0	0	0	0	0	0	NA	0	0	0
1476	25	2	3	1	1	41.3	1	0	0	0	0	0	0	0	0	NA	0	0	0
1477	26	2	3	1	0	0.1	0	0	0	0	0	0	0	0	0	NA	0	0	0
1478	58	3	3	1	0	0.1	0	0	0	0	0	0	0	0	0	NA	0	0	0
1479	58	3	3	2	0	0.1	0	0	0	0	0	0	0	0	0	NA	0	0	0
1480	36	2	3	1	1	39.1	1	0	0	0	0	0	0	0	0	NA	0	0	0
1481	73	4	3	2	0	0.1	0	0	0	0	0	0	0	0	0	NA	0	0	0
1482	62	4	3	1	0	0.1	0	0	0	0	0	0	0	0	0	NA	0	0	0
1483	60	4	3	2	0	0.1	0	0	1	0	0	0	0	0	0	NA	0	0	1
1484	20	2	3	2	0	0.1	0	0	0	0	0	0	0	0	0	NA	0	0	0
1485	59	3	3	2	0	0.1	0	0	0	0	0	0	0	0	0	NA	0	0	0
1486	25	2	3	2	0	130	1	0	0	0	0	0	0	0	0	NA	0	0	0
1487	44	3	3	2	0	7.2	1	0	0	0	0	0	0	0	0	NA	0	0	0
1488	22	2	3	1	0	0.1	0	0	0	0	0	0	0	0	0	NA	0	0	0
1489	57	3	3	1	0	0.1	0	0	0	0	0	0	0	0	0	NA	0	0	0
1490	47	3	3	2	0	43.8	1	0	0	0	0	0	0	0	0	NA	0	0	0
1491	44	3	3	2	0	0.1	0	0	0	0	0	0	0	0	0	NA	0	0	0
1492	61	4	3	2	0	0.1	0	0	0	0	0	0	0	0	0	NA	0	0	0
1493	39	2	3	1	0	0.1	0	0	0	0	0	0	0	0	0	NA	0	0	0
1494	24	2	3	1	0	0.1	0	0	0	0	0	0	0	0	0	NA	0	0	0
1495	19	2	3	2	0	0.1	0	0	0	0	0	0	0	0	0	NA	0	0	0
1496	55	3	3	1	0	0.1	0	0	0	0	0	0	0	0	0	NA	0	0	0
1497	56	3	3	1	0	0.1	0	0	0	0	0	0	0	0	0	NA	0	0	0
1498	39	2	3	2	0	0.1	0	0	0	0	0	0	0	0	0	NA	0	0	0
1499	24	2	3	2	0	11.1	1	0	0	0	0	0	0	0	0	NA	0	0	0
1500	27	2	3	2	0	8.8	1	0	0	0	0	0	0	0	0	NA	0	0	0
1501	81	4	3	2	0	0.1	0	0	0	0	0	0	0	0	0	NA	0	0	0
1502	55	3	3	2	0	7.9	1	0	0	0	0	0	0	0	0	NA	0	0	0
1503	35	2	3	1	0	3.4	1	0	0	0	0	0	0	0	0	NA	0	0	0
1504	50	3	3	1	0	0.1	0	0	0	0	0	0	0	0	0	NA	0	0	0
1505	74	4	3	1	0	0.1	0	0	0	0	0	0	0	0	0	NA	0	0	0
1506	23	2	3	1	0	0.1	0	0	0	0	0	0	0	0	0	NA	0	0	0
1507	67	4	3	2	0	69.3	1	0	0	0	0	0	0	0	0	NA	0	0	0
1508	68	4	3	2	0	0.1	0	0	0	0	0	0	0	0	0	NA	0	0	0
1509	52	3	3	1	0	0.1	0	0	0	0	0	0	0	0	0	NA	0	0	0
1510	36	2	3	1	0	0.1	0	0	0	0	0	0	0	0	0	NA	0	0	0
1511	38	2	3	1	0	0.1	0	0	0	0	0	0	0	0	0	NA	0	0	0
1512	24	2	3	1	0	0.1	0	0	0	0	0	0	0	0	0	NA	0	0	0
1513	25	2	3	1	0	0.1	0	0	0	0	0	0	0	0	0	NA	0	0	0
1514	27	2	3	1	0	0.1	0	0	0	0	0	0	0	0	0	NA	0	0	0
1515	47	3	3	1	0	0.1	0	0	0	0	0	0	0	0	0	NA	0	0	0
1516	49	3	3	2				0	0	0	0	0	0	0	0	NA	0	0	0
1517	54	3	3	1				0	0	0	0	0	0	0	0	NA	0	0	0
1518	22	2	3	1				0	0	0	0	0	0	0	0	NA	0	0	0
1519	22	2	3	2				0	0	0	0	0	0	0	0	NA	0	0	0
1520	14	1	3	1	0			0	0	0	0	0	0	0	0	NA	0	0	0
1521	21	2	3	1	0			0	0	0	0	0	0	0	0	NA	0	0	0
1522	28	2	3	2	0			0	1	1	0	0	0	0	0	NA	0	0	2
1523	57	3	3	2	0			0	1	1	0	0	0	1	0	NA	1	0	2
1524	35	2	3	1	0			0	0	0	0	0	0	0	0	NA	0	0	0
1525	23	2	3	1	0			0	0	0	0	0	0	0	0	NA	0	0	0
1526	55	3	3	2	0			0	0	0	0	0	0	0	0	NA	0	0	0
1527	25	2	3	1	0			0	0	0	0	0	0	0	0	NA	0	0	0
1528	34	2	3	1	0			0	0	0	0	0	0	0	0	NA	0	0	0
1529	30	2	3	2	0			0	0	0	0	0	0	0	0	NA	0	0	0
1530	54	3	3	1	0			0	0	0	0	0	0	0	0	NA	0	0	0
1531	32	2	3	1	0			0	0	0	0	0	0	0	0	NA	0	0	0
1532	25	2	3	2	0			0	0	0	0	0	0	0	0	NA	0	0	0
1533	40	3	3	2	0			0	0	0	0	0	0	0	0	NA	0	0	0
1534	70	4	3	1	0			0	0	0	0	0	0	0	0	NA	0	0	0
1535	17	1	3	1	0			0	0	0	0	0	0	0	0	NA	0	0	0
1536	11	1	3	1				0	0	0	0	0	0	0	0	NA	0	0	0
1537	41	3	3	1				0	0	0	0	0	0	0	0	NA	0	0	0
1538	39	2	3	1				0	0	0	0	0	0	0	0	NA	0	0	0
1539	23	2	3	2				0	0	0	0	0	0	0	0	NA	0	0	0
1540	24	2	3	2				0	0	0	0	0	0	0	0	NA	0	0	0
1541	55	3	3	2				0	0	0	0	0	0	0	0	NA	0	0	0
1542	37	2	3	1				0	0	0	0	0	0	0	0	NA	0	0	0
1543	40	3	3	2				0	0	0	0	0	0	0	0	NA	0	0	0
1544	70	4	3	1				0	0	0	0	0	0	0	0	NA	0	0	0
1545	19	2	3	1				0	0	0	0	0	0	0	0	NA	0	0	0
1546	33	2	3	1				0	0	0	0	0	0	0	0	NA	0	0	0
1547	53	3	3	1				0	0	0	0	0	0	0	0	NA	0	0	0
1548	30	2	3	2				0	0	0	0	0	0	0	0	NA	0	0	0
1549	5	1	3	2				0	0	0	0	0	0	0	0	NA	0	0	0
1550	73	4	3	2				0	0	0	0	0	0	0	0	NA	0	0	0
1551	17	1	3	1				0	0	0	0	0	0	0	0	NA	0	0	0
1552	14	1	3	2				0	0	0	0	0	0	0	0	NA	0	0	0
1553		1	3	1				0	0	0	0	0	0	0	0	NA	0	0	0
1554	70	4	3	1	0			0	0	0	0	0	0	0	0	NA	0	0	0
1555	30	2	3	1	0			0	1	0	0	0	0	0	0	NA	0	0	1
1556	57	3	3	1	0			0	0	0	0	0	0	0	0	NA	0	0	0
1557	55	3	3	2				0	0	0	0	0	0	0	0	NA	0	0	0
1558	22	2	3	1				0	0	0	0	0	0	0	0	NA	0	0	0
1559	49	3	3	2				0	0	0	0	0	0	0	0	NA	0	0	0
1560	54	3	3	1				0	0	0	0	0	0	0	0	NA	0	0	0
1561	37	2	3	1	0	15.8	1	0	0	0	0	0	0	0	0	NA	0	0	0
1562	39	2	3	1	0	6.4	1	0	0	0	0	0	0	0	0	NA	0	0	0
1563	25	2	3	2	0	52.7	1	0	0	0	0	0	0	0	0	NA	0	0	0
1564	40	3	3	2	0	5.1	1	0	0	0	0	0	0	0	0	NA	0	0	0
1565	26	2	3	2	0	6.4	1	0	0	0	0	0	0	0	0	NA	0	0	0
1566	55	3	3	2	0	36.1	1	0	0	0	0	0	0	0	0	NA	0	0	0
1567	36	2	3	2	0	18.3	1	0	0	0	0	0	0	0	0	NA	0	0	0
1568	23	2	3	2	0	5.1	1	0	0	0	0	0	0	0	0	NA	0	0	0
1569	34	2	3	2	0	4.1	1	0	0	0	0	0	0	0	0	NA	0	0	0
1570	25	2	3	2	0	40.4	1	0	0	0	0	0	0	0	0	NA	0	0	0
1571	35	2	3	2	0	5.9	1	0	0	0	0	0	0	0	0	NA	0	0	0
1572	13	1	3	2	0	0.1	0	0	0	0	0	0	0	0	0	NA	0	0	0
1573	15	1	3	1	0	2.1	1	0	0	0	0	0	0	0	0	NA	0	0	0
1574	15	1	3	1	0	0.1	0	0	0	0	0	0	0	0	0	NA	0	0	0
1575	25	2	3	1	0	0.1	0	0	0	0	0	0	0	0	0	NA	0	0	0
1576	25	2	3	1	0	0.1	0	0	0	0	0	0	0	0	0	NA	0	0	0
1577	75	4	3	2	0	0.1	0	0	0	0	0	0	0	0	0	NA	0	0	0
1578	27	2	3	2	0	15.9	1	0	0	0	0	0	0	0	0	NA	0	0	0
1579	46	3	3	2	0	0.1	0	0	0	0	0	0	0	0	0	NA	0	0	0
1580	25	2	3	2	0	36.7	1	0	0	0	0	0	0	0	0	NA	0	0	0
1581	51	3	3	1	0	91.3	1	0	0	0	0	0	0	0	0	NA	0	0	0
1582	6	1	3	1	0	0.1	0	0	0	0	0	0	0	0	0	NA	0	0	0
1583	49	3	3	1	0	0.1	0	0	0	0	0	0	0	0	0	NA	0	0	0
1584	50	3	3	2	0	64.9	1	0	0	0	0	0	0	0	0	NA	0	0	0
1585	52	3	3	1	0	0.4	0	0	0	0	0	0	0	0	0	NA	0	0	0
1586	53	3	3	1	1	84.9	1	0	0	0	0	0	0	0	0	NA	0	0	0
1587	36	2	3	2	0	0.1	0	0	0	0	0	0	0	0	0	NA	0	0	0
1588	51	3	3	1	1	28	1	0	0	0	0	0	0	0	0	NA	0	0	0
1589	41	3	3	1	1	0.1	0	0	0	0	0	0	0	0	0	NA	0	0	0
1590	25	2	3	1	0	69.4	1	0	0	0	0	0	0	0	0	NA	0	0	0
1591	5	1	3	1	0	0.2	0	0	0	0	0	0	0	0	0	NA	0	0	0
1592	65	4	3	2	0	38.6	1	0	0	0	0	0	0	0	0	NA	0	0	0
1593	38	2	3	2	0	0.1	0	0	0	0	0	0	0	0	0	NA	0	0	0
1594	27	2	3	1	0	43.5	1	0	0	0	0	0	0	0	0	NA	0	0	0
1595	73	4	3	2	0	0.1	0	0	0	0	0	0	0	0	0	NA	0	0	0
1596	65	4	3	1	1	0.1	0	0	0	0	0	0	0	0	0	NA	0	0	0
1597	0.5	1	3	2	0	100.3	1	0	0	0	0	0	0	0	0	NA	0	0	0
1598	41	3	3	2	1	0.1	0	0	0	0	0	0	0	0	0	NA	0	0	0
1599	61	4	3	1	0	0.1	0	0	0	0	0	0	0	0	0	NA	0	0	0
1600	36	2	3	2	0	1.1	1	0	0	0	0	0	0	0	0	NA	0	0	0
1601	26	2	3	1	0	0.1	0	0	0	0	0	0	0	0	0	NA	0	0	0
1602	70	4	3	1	0	0.1	0	0	0	0	0	0	0	0	0	NA	0	0	0
1603	39	2	3	1	0	0.1	0	0	0	0	0	0	0	0	0	NA	0	0	0
1604	42	3	3	2	0	98.9	1	0	0	0	0	0	0	0	0	NA	0	0	0
1605	39	2	3	1	0	0.1	0	0	0	0	0	0	0	0	0	NA	0	0	0
1606	43	3	3	1	0	0.1	0	0	0	0	0	0	0	0	0	NA	0	0	0
1607	12	1	3	2	0	0.4	0	0	0	0	0	0	0	0	0	NA	0	0	0
1608	60	4	3	1				0	0	0	0	0	0	0	0	NA	0	0	0
1609	68	4	3	1				0	0	0	0	0	0	0	0	NA	0	0	0
1610	22	2	3	1				0	0	0	0	0	0	0	0	NA	0	0	0
1611	24	2	3	1				0	0	0	0	0	0	0	0	NA	0	0	0
1612	54	3	3	2				0	0	0	0	0	0	0	0	NA	0	0	0
1613	30	2	3	1				0	0	0	0	0	0	0	0	NA	0	0	0
1614	51	3	3	1				0	0	0	0	0	0	0	0	NA	0	0	0
1615	50	3	3	1				0	0	0	0	0	0	0	0	NA	0	0	0
1616	35	2	3	2				0	0	0	0	0	0	0	0	NA	0	0	0
1617	56	3	3	1				0	0	0	0	0	0	0	0	NA	0	0	0
1618	9	1	3	2				0	0	0	0	0	0	0	0	NA	0	0	0
1619	34	2	3	1				0	0	0	0	0	0	0	0	NA	0	0	0
1620	1.8	1	3	1				0	0	0	0	0	0	0	0	NA	0	0	0
1621	52	3	3	2				0	0	0	0	0	0	0	0	NA	0	0	0
1622	45	3	3	2				0	0	0	0	0	0	0	0	NA	0	0	0
1623	61	4	3	1				0	0	0	0	0	0	0	0	NA	0	0	0
1624	73	4	3	2				0	0	0	0	0	0	0	0	NA	0	0	0
1625	24	2	3	1				0	0	0	0	0	0	0	0	NA	0	0	0
1626	50	3	3	2				0	0	0	0	0	0	0	0	NA	0	0	0
1627	30	2	3	1				0	0	0	0	0	0	0	0	NA	0	0	0
1628	62	4	3	2				0	0	0	0	0	0	0	0	NA	0	0	0
1629	26	2	3	1				0	0	0	0	0	0	0	0	NA	0	0	0
1630	45	3	3	2				0	0	0	0	0	0	0	0	NA	0	0	0
1631	48	3	3	2				0	0	0	0	0	0	0	0	NA	0	0	0
1632	45	3	3	1				0	0	0	0	0	0	0	0	NA	0	0	0
1633	76	4	3	2				0	0	0	0	0	0	0	0	NA	0	0	0
1634	73	4	3	1				0	0	0	0	0	0	0	0	NA	0	0	0
1635	50	3	3	1				0	0	0	0	0	0	0	0	NA	0	0	0
1636	36	2	3	2	0	64.2	1	0	0	0	0	0	0	0	0	NA	0	0	0
1637	51	3	3	1	0	0.1	0	0	0	0	0	0	0	0	0	NA	0	0	0
1638	63	4	3	1	0	0.1	0	0	0	0	0	0	0	0	0	NA	0	0	0
1639	43	3	3	1	0	0.1	0	0	0	0	0	0	0	0	0	NA	0	0	0
1640	65	4	3	1	0	0.7	0	0	0	0	0	0	0	0	0	NA	0	0	0
1641	55	3	3	1	0	5.5	1	0	0	0	0	0	0	0	0	NA	0	0	0
1642	55	3	3	2	0	71	1	0	0	0	0	0	0	0	0	NA	0	0	0
1643	32	2	3	2	0	0.9	0	0	0	0	0	0	0	0	0	NA	0	0	0
1644	47	3	3	2	0	20	1	0	0	0	0	0	0	0	0	NA	0	0	0
1645	33	2	3	2	0	14.5	1	0	0	0	0	0	0	0	0	NA	0	0	0
1646	0.67	1	3	2	0	0.1	0	0	0	0	0	0	0	0	0	NA	0	0	0
1647	3	1	3	2	0	0.1	0	0	0	0	0	0	0	0	0	NA	0	0	0
1648	35	2	3	1	0	0.1	0	0	0	0	0	0	0	0	0	NA	0	0	0
1649	44	3	3	2	0	38.3	1	0	0	0	0	0	0	0	0	NA	0	0	0
1650	59	3	3	2	0	0.1	0	0	0	0	0	0	0	0	0	NA	0	0	0
1651	87	4	3	1	0	0.4	0	0	0	0	0	0	0	0	0	NA	0	0	0
1652	17	1	3	2	0	0.1	0	0	0	0	0	0	0	0	0	NA	0	0	0
1653	72	4	3	2	0	0.1	0	0	0	0	0	0	0	0	0	NA	0	0	0
1654	21	2	3	2	0	0.1	0	0	0	0	0	0	0	0	0	NA	0	0	0
1655	5	1	3	1	0	0.1	0	0	0	0	0	0	0	0	0	NA	0	0	0
1656	68	4	3	1	0	0.1	0	0	0	0	0	0	0	0	0	NA	0	0	0
1657	24	2	3	1	0	0.1	0	0	0	0	0	0	0	0	0	NA	0	0	0
1658	0.83	1	3	1	0	0.1	0	0	0	0	0	0	0	0	0	NA	0	0	0
1659	57	3	3	2	0	0.1	0	0	0	0	0	0	0	0	0	NA	0	0	0
1660	55	3	3	2	1	80.6	1	0	0	0	0	0	0	0	0	NA	0	0	0
1661	42	3	3	2	0	0.1	0	0	0	0	0	0	0	0	0	NA	0	0	0
1662	55	3	3	2	0	36.1	1	0	0	0	0	0	0	0	0	NA	0	0	0
1663	70	4	3	2	0	0.1	0	0	0	0	0	0	0	0	0	NA	0	0	0
1664	66	4	3	2	0	0.1	0	0	0	0	0	0	0	0	0	NA	0	0	0
1665	85	4	3	2	0	0.1	0	0	0	0	0	0	0	0	0	NA	0	0	0
1666	70	4	3	1	0	0.1	0	0	0	0	0	0	0	0	0	NA	0	0	0
1667	37	2	3	1	0	20.9	1	0	0	0	0	0	0	0	0	NA	0	0	0
1668	26	2	3	1	0	13.8	1	0	0	0	0	0	0	0	0	NA	0	0	0
1669	25	2	3	2				0	0	0	0	0	0	0	0	NA	0	0	0
1670	23	2	3	2				0	0	0	0	0	0	0	0	NA	0	0	0
1671	62	4	3	1				0	0	0	0	0	0	0	0	NA	0	0	0
1672	57	3	3	1				0	0	0	0	0	0	1	1	NA	1	1	0
1673	35	2	3	2	0	6.5	1	0	0	0	0	0	0	0	0	NA	0	0	0
1674	74	4	3	2	0	0.3	0	0	0	0	0	0	0	0	0	NA	0	0	0
1675	36	2	3	2	0	0.1	0	0	0	0	0	0	0	0	0	NA	0	0	0
1676	50	3	3	1	0	0.1	0	0	0	0	0	0	0	0	0	NA	0	0	0
1677	37	2	3	1	0	0.1	0	0	0	0	0	0	0	0	0	NA	0	0	0
1678	40	3	3	1	0	0.1	0	0	0	0	0	0	0	0	0	NA	0	0	0
1679	16	1	3	2	0	0.1	0	0	0	0	0	0	0	0	0	NA	0	0	0
1680	46	3	3	2	0	115.7	1	0	0	0	0	0	0	0	0	NA	0	0	0
1681	43	3	3	1	0	0.1	0	0	0	0	0	0	0	0	0	NA	0	0	0
1682	28	2	3	1	0	1.4	1	0	0	0	0	0	0	0	0	NA	0	0	0
1683	65	4	3	2	0	0.1	0	0	0	0	0	0	0	0	0	NA	0	0	0
1684	72	4	3	2	0	17.5	1	0	0	0	0	0	0	0	0	NA	0	0	0
1685	40	3	3	1	0	17.5	1	0	0	0	0	0	0	0	0	NA	0	0	0
1686	18	2	3	1	0	7.3	1	0	0	0	0	0	0	0	0	NA	0	0	0
1687	26	2	3	1	0	0.1	0	0	0	0	0	0	0	0	0	NA	0	0	0
1688	19	2	3	2	1	0.1	0	0	0	0	0	0	0	0	0	NA	0	0	0
1689	56	3	3	1	0	105.6	1	0	0	0	0	0	0	0	0	NA	0	0	0
1690	66	4	3	2	0	0.2	0	0	0	0	0	0	0	0	0	NA	0	0	0
1691	44	3	3	1	1	0.1	0	0	0	0	0	0	0	0	0	NA	0	0	0
1692	67	4	3	1	0	0.1	0	0	0	0	0	0	0	0	0	NA	0	0	0
1693	51	3	3	1	0	22.8	1	0	0	0	0	0	0	0	0	NA	0	0	0
1694	34	2	3	1	0	0.4	0	0	0	0	0	0	0	0	0	NA	0	0	0
1695	35	2	3	1	0	0.1	0	0	0	0	0	0	0	0	0	NA	0	0	0
1696	59	3	3	1	0	0.1	0	0	0	0	0	0	0	0	0	NA	0	0	0
1697	37	2	3	2	1	0.1	0	0	0	0	0	0	0	0	0	NA	0	0	0
1698	65	4	3	1	1	0.1	0	0	0	0	0	0	0	0	0	NA	0	0	0
1699	15	1	3	2	0	21	1	0	0	0	0	0	0	0	0	NA	0	0	0
1700	41	3	3	2	0	0.1	0	0	0	0	0	0	0	0	0	NA	0	0	0
1701	51	3	3	2	0	44.6	1	0	0	0	0	0	0	0	0	NA	0	0	0
1702	34	2	3	1	0	10.6	1	0	0	0	0	0	0	0	0	NA	0	0	0
1703	60	4	3	2	0	0.1	0	0	0	0	0	0	0	0	0	NA	0	0	0
1704	44	3	3	2	0	0.1	0	0	0	0	0	0	0	0	0	NA	0	0	0
1705	69	4	3	2	0	0.1	0	0	0	0	0	0	0	0	0	NA	0	0	0
1706	55	3	3	1	0	0.1	0	0	0	0	0	0	0	0	0	NA	0	0	0
1707	60	4	3	2	0	0.1	0	0	0	0	0	0	0	0	0	NA	0	0	0
1708	15	1	3	1	0	7.5	1	0	0	0	0	0	0	0	0	NA	0	0	0
1709	24	2	3	1	0	3.1	1	0	0	0	0	0	0	0	0	NA	0	0	0
1710	64	4	3	2	0	0.3	0	0	0	0	0	0	0	0	0	NA	0	0	0
1711	57	3	3	1	0	17.4	1	0	0	0	0	0	0	0	0	NA	0	0	0
1712	24	2	3	1	0	0.1	0	0	0	0	0	0	0	0	0	NA	0	0	0
1713	32	2	3	2				0	0	0	0	0	0	0	0	NA	0	0	0
1714	58	3	3	1				0	0	0	0	0	0	0	0	NA	0	0	0
1715	66	4	3	1				0	0	0	0	0	0	0	0	NA	0	0	0
1716	61	4	3	2				0	0	0	0	0	0	0	0	NA	0	0	0
1717	28	2	3	1				0	0	0	0	0	0	0	0	NA	0	0	0
1718	62	4	3	1				0	0	0	0	0	0	0	0	NA	0	0	0
1719	65	4	3	1				0	0	0	0	0	0	0	0	NA	0	0	0
1720	56	3	3	1				0	0	0	0	0	0	0	0	NA	0	0	0
1721	72	4	3	2	0	96.9	1	0	0	0	0	0	0	0	0	NA	0	0	0
1722	58	3	3	2				0	0	0	0	0	0	0	0	NA	0	0	0
1723	72	4	3	2	0	0.1	0	0	0	0	0	0	0	0	0	NA	0	0	0
1724	5	1	3	1				0	0	0	0	0	0	0	0	NA	0	0	0
1725	18	2	3	1				0	0	0	0	0	0	0	0	NA	0	0	0
1726	31	2	3	1	1	9.4	1	0	0	0	0	0	0	0	0	NA	0	0	0
1727	34	2	3	1				0	0	0	0	0	0	0	0	NA	0	0	0
1728	37	2	3	1				0	0	0	0	0	0	0	0	NA	0	0	0
1729	60	4	3	1				0	0	0	0	0	0	0	0	NA	0	0	0
1730	15	1	3	1	0	67.2	1	0	0	0	0	0	0	0	0	NA	0	0	0
1731	26	2	3	1	0	0.1	0	0	0	0	0	0	0	0	0	NA	0	0	0
1732	42	3	3	1	0	0.1	0	0	0	0	0	0	0	0	0	NA	0	0	0
1733	77	4	3	1				0	0	0	0	0	0	1	1	NA	1	1	0
1734	69	4	3	2				0	0	0	0	0	0	1	1	NA	1	1	0
1735	81	4	3	2				0	0	0	0	0	0	1	1	NA	1	1	0
1736	47	3	3	2	0	23.7	1	0	0	0	0	0	0	1	1	NA	1	1	0
1737	43	3	3	1	0	0.1	0	0	0	0	0	0	0	0	0	NA	0	0	0
1738	9	1	3	2				0	0	0	0	0	0	0	0	NA	0	0	0
1739	18	2	3	2				0	0	0	0	0	0	0	0	NA	0	0	0
1740	86	4	3	1	0	0.1	0	0	0	0	0	0	0	0	0	NA	0	0	0
1741	50	3	3	2	0	0.1	0	0	0	0	0	0	0	0	0	NA	0	0	0
1742	70	4	3	1	0	0.1	0	0	0	0	0	0	0	0	0	NA	0	0	0
1743	40	3	3	2	0	0.1	0	0	0	0	0	0	0	0	0	NA	0	0	0
1744	16	1	3	2	0	0.1	0	0	0	0	0	0	0	0	0	NA	0	0	0
1745	49	3	3	1	1	0.1	0	0	0	0	0	0	0	0	0	NA	0	0	0
1746	34	2	3	1				0	0	0	0	0	0	0	0	NA	0	0	0
1747	25	2	3	1	0	36.7	1	0	0	0	0	0	0	0	0	NA	0	0	0
1748	19	2	3	1	0	0.1	0	0	0	0	0	0	0	0	0	NA	0	0	0
1749	68	4	3	2	0	0.1	0	0	0	0	0	0	0	0	0	NA	0	0	0
1750	86	4	3	1	0	0.1	0	0	0	0	0	0	0	0	0	NA	0	0	0
1751	47	3	3	2	0	0.1	0	0	0	0	0	0	0	0	0	NA	0	0	0
1752	34	2	3	1				0	0	0	0	0	0	0	0	NA	0	0	0
1753	65	4	3	2				0	0	0	0	0	0	0	0	NA	0	0	0
1754	41	3	3	2	0	0.1	0	0	0	0	0	0	0	0	0	NA	0	0	0
1755	38	2	3	2				0	0	0	0	0	0	0	0	NA	0	0	0
1756	27	2	3	2				0	0	0	0	0	0	0	0	NA	0	0	0
1757	47	3	3	2				0	0	0	0	0	0	0	0	NA	0	0	0
1758	45	3	3	2				0	0	0	0	0	0	0	0	NA	0	0	0
1759	17	1	3	1	0	0.1	0	0	0	0	0	0	0	0	0	NA	0	0	0
1760	18	2	3	1	0	0.1	0	0	0	0	0	0	0	0	0	NA	0	0	0
1761	32	2	3	1	0	0.1	0	0	0	0	0	0	0	0	0	NA	0	0	0
1762	3	1	3	1	0	0.1	0	0	0	0	0	0	0	0	0	NA	0	0	0
1763	37	2	3	1	0	27.8	1	0	0	0	0	0	0	0	0	NA	0	0	0
1764	9	1	3	1	0	0.1	0	0	0	0	0	0	0	0	0	NA	0	0	0
1765	15	1	3	1	0	108.5	1	0	0	0	0	0	0	0	0	NA	0	0	0
1766	30	2	3	2	0	1.7	1	0	0	0	0	0	0	0	0	NA	0	0	0
1767	2	1	3	1	0	0.1	0	0	0	0	0	0	0	0	0	NA	0	0	0
1768	44	3	3	2	0	0.1	0	0	0	0	0	0	0	0	0	NA	0	0	0
1769	74	4	3	1	0	0.1	0	0	0	0	0	0	0	0	0	NA	0	0	0
1770	82	4	3	1	1	0.2	0	0	0	0	0	0	0	0	0	NA	0	0	0
1771	17	1	3	2	0	0.1	0	0	0	0	0	0	0	0	0	NA	0	0	0
1772	61	4	3	2	0	0.1	0	0	0	0	0	0	0	0	0	NA	0	0	0
1773	24	2	3	1	0	0.1	0	0	0	0	0	0	0	0	0	NA	0	0	0
1774	38	2	3	1	0	3.4	1	0	0	0	0	0	0	0	0	NA	0	0	0
1775	22	2	3	2	0	3.5	1	0	0	0	0	0	0	1	0	NA	1	0	0
1776	76	4	3	2	0	0.1	0	0	0	0	0	0	0	0	0	NA	0	0	0
1777	64	4	3	2	0	0.1	0	0	0	0	0	0	0	0	0	NA	0	0	0
1778	66	4	3	2	0	0.6	0	0	0	0	0	0	0	0	0	NA	0	0	0
1779	33	2	3	2	0	0.2	0	0	0	0	0	0	0	0	0	NA	0	0	0
1780	69	4	3	2	0	0.1	0	0	0	0	0	0	0	0	0	NA	0	0	0
1781	59	3	3	2	0	0.1	0	0	0	0	0	0	0	0	0	NA	0	0	0
1782	58	3	3	2	0	0.1	0	0	0	0	0	0	0	1	0	NA	1	0	0
1783	58	3	3	1	0	0.1	0	0	0	0	0	0	0	1	0	NA	1	0	0
1784	12	1	3	2	0	73.8	1	0	0	0	0	0	0	0	0	NA	0	0	0
1785	33	2	3	1	0	0.1	0	0	0	0	0	0	0	0	0	NA	0	0	0
1786	6	1	3	1	0	122.8	1	0	0	0	0	0	0	0	0	NA	0	0	0
1787	66	4	3	2	0	0.1	0	0	0	0	0	0	0	0	0	NA	0	0	0
1788	7	1	3	2	0	0.1	0	0	0	0	0	0	0	0	0	NA	0	0	0
1789	28	2	3	2	0	1.6	1	0	0	0	0	0	0	0	0	NA	0	0	0
1790	29	2	3	1	0	0.1	0	0	0	0	0	0	0	0	0	NA	0	0	0
1791	54	3	3	1	0	0.1	0	0	0	0	0	0	0	0	0	NA	0	0	0
1792	66	4	3	1	0	0.1	0	0	0	0	0	0	0	0	0	NA	0	0	0
1793	57	3	3	1	0	116.4	1	0	0	0	0	0	0	0	0	NA	0	0	0
1794	47	3	3	2	0	0.1	0	0	0	0	0	0	0	0	0	NA	0	0	0
1795	45	3	3	2	0	0.9	0	0	0	0	0	0	0	0	0	NA	0	0	0
1796	36	2	3	2	0	0.1	0	0	0	0	0	0	0	0	0	NA	0	0	0
1797	23	2	3	2	0	5.3	1	0	0	0	0	0	0	1	0	NA	1	0	0
1798	19	2	3	2	0	0.1	0	0	0	0	0	0	0	0	0	NA	0	0	0
1799	29	2	3	2	0	0.1	0	0	0	0	0	0	0	0	0	NA	0	0	0
1800	16	1	3	2	0	1.9	1	0	0	0	0	0	0	0	0	NA	0	0	0
1801	35	2	3	2	0	130.7	1	0	0	0	0	0	0	0	0	NA	0	0	0
1802	28	2	3	2	0	0.1	0	0	0	0	0	0	0	0	0	NA	0	0	0
1803	41	3	3	2	0	0.1	0	0	0	0	0	0	0	0	0	NA	0	0	0
1804	40	3	3	1	0	0.1	0	0	0	0	0	0	0	0	0	NA	0	0	0
1805	0.17	1	3	2	0	0.1	0	0	0	0	0	0	0	0	0	NA	0	0	0
1806	36	2	3	1	0	0.1	0	0	0	0	0	0	0	0	0	NA	0	0	0
1807	51	3	3	1	0	0.3	0	0	0	0	0	0	0	0	0	NA	0	0	0
1808	40	3	3	2	0	17	1	0	0	0	0	0	0	0	0	NA	0	0	0
1809	43	3	3	2	0	26.4	1	0	0	0	0	0	0	0	0	NA	0	0	0
1810	65	4	3	2	0	0.1	0	0	0	0	0	0	0	0	0	NA	0	0	0
1811	84	4	3	2	0	0.4	0	0	0	0	0	0	0	1	0	NA	1	0	0
1812	74	4	3	2	0	0.2	0	0	0	0	0	0	0	0	0	NA	0	0	0
1813	44	3	3	2	0	35.2	1	0	0	0	0	0	0	0	0	NA	0	0	0
1814	27	2	3	1	0	4.4	1	0	0	0	0	0	0	0	0	NA	0	0	0
1815	64	4	3	1	0	0.1	0	0	0	0	0	0	0	0	0	NA	0	0	0
1816	27	2	3	2	0	0.1	0	0	0	0	0	0	0	0	0	NA	0	0	0
1817	42	3	3	2	0	0.2	0	0	0	0	0	0	0	0	0	NA	0	0	0
1818	77	4	3	2	0	2.4	1	0	0	0	0	0	0	0	0	NA	0	0	0
1819	32	2	3	2	0	11	1	0	0	0	0	0	0	0	0	NA	0	0	0
1820	69	4	3	2	0	0.1	0	0	0	0	0	0	0	0	0	NA	0	0	0
1821	22	2	3	2	1			0	0	0	0	0	0	0	0	NA	0	0	0
1822	34	2	3	2	0	0.1	0	0	0	0	0	0	0	0	0	NA	0	0	0
1823	16	1	3	2	0	0.1	0	0	0	0	0	0	0	0	0	NA	0	0	0
1824	62	4	3	2	0	0.1	0	0	0	0	0	0	0	0	0	NA	0	0	0
1825	55	3	3	1	0	0.3	0	0	0	0	0	0	0	0	0	NA	0	0	0
1826	44	3	3	2	0	0.1	0	0	0	0	0	0	0	0	0	NA	0	0	0
1827	36	2	3	1	0	0.1	0	0	0	0	0	0	0	0	0	NA	0	0	0
1828	35	2	3	1	0	0.1	0	0	0	0	0	0	0	0	0	NA	0	0	0
1829	39	2	3	2	0	2.7	1	0	0	0	0	0	0	0	0	NA	0	0	0
1830	20	2	3	2	0	0.1	0	0	0	0	0	0	0	0	0	NA	0	0	0
1831	67	4	3	2	0	0.1	0	0	0	0	0	0	0	0	0	NA	0	0	0
1832	8	1	3	2	0	0.1	0	0	0	0	0	0	0	0	0	NA	0	0	0
1833	63	4	3	2	0	0.1	0	0	0	0	0	0	0	0	0	NA	0	0	0
1834	11	1	3	2	0	0.1	0	0	0	0	0	0	0	0	0	NA	0	0	0
1835	82	4	3	1	1	0.6	0	0	0	0	0	0	0	0	0	NA	0	0	0
1836	27	2	3	1	0	45.5	1	0	0	0	0	0	0	0	0	NA	0	0	0
1837	12	1	3	2	0	67.1	1	0	0	0	0	0	0	0	0	NA	0	0	0
1838	54	3	3	1	0	0.1	0	0	0	0	0	0	0	1	0	NA	1	0	0
1839	69	4	3	2	0	0.1	0	0	0	0	0	0	0	1	0	NA	1	0	0
1840	33	2	3	1	0	18.4	1	0	0	0	0	0	0	0	0	NA	0	0	0
1841	29	2	3	1	0	4.3	1	0	0	0	0	0	0	0	0	NA	0	0	0
1842	43	3	3	2	0	3.5	1	0	0	0	0	0	0	0	0	NA	0	0	0
1843	28	2	3	1	0	0.9	0	0	0	0	0	0	0	1	0	NA	1	0	0
1844	74	4	3	2	1	4.4	1	0	0	0	0	0	0	0	0	NA	0	0	0
1845	42	3	3	2	0	0.1	0	0	0	0	0	0	0	0	0	NA	0	0	0
1846	64	4	3	1	0	0.1	0	0	0	0	0	0	0	0	0	NA	0	0	0
1847	43	3	3	1	0	0.1	0	0	0	0	0	0	0	0	0	NA	0	0	0
1848	27	2	3	1	0	75.5	1	0	0	0	0	0	0	0	0	NA	0	0	0
1849	15	1	3	1	0	10.7	1	0	0	0	0	0	0	0	0	NA	0	0	0
1850	65	4	3	1	0	68.7	1	0	0	0	0	0	0	0	0	NA	0	0	0
1851	22	2	3	1	0	0.1	0	0	0	0	0	0	0	0	0	NA	0	0	0
1852	29	2	3	2	0	0.1	0	0	0	0	0	0	0	0	0	NA	0	0	0
1853	58	3	3	2	0	49.8	1	0	0	0	0	0	0	0	0	NA	0	0	0
1854	35	2	3	2	0	4.5	1	0	0	0	0	0	0	0	0	NA	0	0	0
1855	74	4	3	2	0	75.5	1	0	0	0	0	0	0	0	0	NA	0	0	0
1856	21	2	3	1	0	26.6	1	0	0	0	0	0	0	0	0	NA	0	0	0
1857	43	3	3	1	0	61.4	1	0	0	0	0	0	0	0	0	NA	0	0	0
1858	33	2	3	1	0	0.1	0	0	0	0	0	0	0	0	0	NA	0	0	0
1859	28	2	3	1	0	0.1	0	0	0	0	0	0	0	0	0	NA	0	0	0
1860	60	4	3	1	0	0.1	0	0	0	0	0	0	0	0	0	NA	0	0	0
1861	9	1	3	1	0	0.1	0	0	0	0	0	0	0	0	0	NA	0	0	0
1862	45	3	3	1	0	0.1	0	0	0	0	0	0	0	0	0	NA	0	0	0
1863	54	3	3	1	0	0.1	0	0	0	0	0	0	0	0	0	NA	0	0	0
1864	37	2	3	2	0	0.1	0	0	0	0	0	0	0	0	0	NA	0	0	0
1865	49	3	3	2	0	26.4	1	0	0	0	0	0	0	0	0	NA	0	0	0
1866	15	1	3	2	0	0.1	0	0	0	0	0	0	0	0	0	NA	0	0	0
1867	35	2	3	1	0	2.5	1	0	0	0	0	0	0	0	0	NA	0	0	0
1868	22	2	3	1	0	0.1	0	0	0	0	0	0	0	0	0	NA	0	0	0
1869	34	2	3	2	0	3	1	0	0	0	0	0	0	0	0	NA	0	0	0
1870	0.17	1	3	2	0	0.1	0	0	0	0	0	0	0	0	0	NA	0	0	0
1871	21	2	3	2	1	57.3	1	0	0	0	0	0	0	0	0	NA	0	0	0
1872	2	1	3	2	0	84.2	1	0	0	0	0	0	0	0	0	NA	0	0	0
1873	45	3	3	1	0	12.5	1	0	0	0	0	0	0	0	0	NA	0	0	0
1874	44	3	3	2	0	34.2	1	0	0	0	0	0	0	0	0	NA	0	0	0
1875	55	3	3	1	0	0.1	0	0	0	0	0	0	0	0	0	NA	0	0	0
1876	27	2	3	2	0	0.1	0	0	0	0	0	0	0	0	0	NA	0	0	0
1877	41	3	3	2	0	4.2	1	0	0	0	0	0	0	0	0	NA	0	0	0
1878	55	3	3	2	0	0.1	0	0	0	0	0	0	0	0	0	NA	0	0	0
1879	40	3	3	1	0	0.1	0	0	0	0	0	0	0	0	0	NA	0	0	0
1880	23	2	3	2	0	24.4	1	0	0	0	0	0	0	0	0	NA	0	0	0
1881	35	2	3	2	0	0.1	0	0	0	0	0	0	0	0	0	NA	0	0	0
1882	46	3	3	2	0	79	1	0	0	0	0	0	0	0	0	NA	0	0	0
1883	62	4	3	2	0	0.1	0	0	0	0	0	0	0	0	0	NA	0	0	0
1884	54	3	3	2	0	0.1	0	0	0	0	0	0	0	0	0	3	0	0	0
1885	32	2	3	2	0	20	1	0	0	0	0	0	0	0	0	2	0	0	0
1886	27	2	3	2	0	14.9	1	0	0	0	0	0	0	0	0	NA	0	0	0
1887	49	3	3	1	0	89.2	1	0	0	0	0	0	0	0	0	NA	0	0	0
1888	34	2	3	2	0	9	1	0	0	0	0	0	0	0	0	1	0	0	0
1889	20	2	3	1	0	0.1	0	0	0	0	0	0	0	0	0	NA	0	0	0
1890	32	2	3	1	0	11.1	1	0	0	0	0	0	0	0	0	NA	0	0	0
1891	46	3	3	1	1	0.1	0	0	0	0	0	0	0	0	0	NA	0	0	0
1892	53	3	3	2	1	0.1	0	0	0	0	0	0	0	0	0	NA	0	0	0
1893	55	3	3	1	0	0.1	0	0	0	0	0	0	0	0	0	NA	0	0	0
1894	45	3	3	1	1	108.7	1	0	0	0	0	0	0	0	0	NA	0	0	0
1895	65	4	3	2	0	34	1	0	0	0	0	0	0	0	0	NA	0	0	0
1896	74	4	3	2	0	60.9	1	0	0	0	0	0	0	0	0	NA	0	0	0
1897	76	4	3	2	0	0.1	0	0	0	0	0	0	0	0	0	NA	0	0	0
1898	45	3	3	2	0	0.1	0	0	0	0	0	0	0	0	0	NA	0	0	0
1899	28	2	3	2	0	0.1	0	0	0	0	0	0	0	0	0	NA	0	0	0
1900	5	1	3	2	0	70	1	0	0	0	0	0	0	0	0	NA	0	0	0
1901	44	3	3	2	0	0.1	0	0	0	0	0	0	0	0	0	NA	0	0	0
1902	55	3	3	2	0	0.1	0	0	0	0	0	0	0	0	0	NA	0	0	0
1903	44	3	3	2	0	115.1	1	0	0	0	0	0	0	0	0	NA	0	0	0
1904	44	3	3	1	1	0.1	0	0	0	0	0	0	0	0	0	NA	0	0	0
1905	45	3	3	1	1	93.4	1	0	0	0	0	0	0	0	0	NA	0	0	0
1906	55	3	3	1	1	0.1	0	0	0	0	0	0	0	0	0	NA	0	0	0
1907	37	2	3	1	0	12.6	1	0	0	0	0	0	0	0	0	NA	0	0	0
1908	55	3	3	1	0	0.1	0	0	0	0	0	0	0	0	0	NA	0	0	0
1909	33	2	3	1	0	0.1	0	0	0	0	0	0	0	0	0	NA	0	0	0
1910	65	4	3	2	0	25.6	1	0	0	0	0	0	0	0	0	NA	0	0	0
1911	40	3	3	1	0	0.1	0	0	0	0	0	0	0	0	0	NA	0	0	0
1912	17	1	3	1	0	30.5	1	0	0	0	0	0	0	0	0	NA	0	0	0
1913	40	3	3	1	0	0.1	0	0	0	0	0	0	0	0	0	NA	0	0	0
1914	30	2	3	1	0	0.1	0	0	0	0	0	0	0	0	0	NA	0	0	0
1915	32	2	3	2	0	0.1	0	0	0	0	0	0	0	0	0	NA	0	0	0
1916	44	3	3	1	0	1.5	1	0	0	0	0	0	0	0	0	NA	0	0	0
1917	51	3	3	2	0	0.1	0	0	0	0	0	0	0	0	0	NA	0	0	0
1918	21	2	3	2	0	0.1	0	0	0	0	0	0	0	0	0	NA	0	0	0
1919	70	4	3	1	0	0.1	0	0	0	0	0	0	0	0	0	NA	0	0	0
1920	3	1	3	1	0	0.1	0	0	0	0	0	0	0	0	0	NA	0	0	0
1921	33	2	3	1	0	2.5	1	0	0	0	0	0	0	0	0	NA	0	0	0
1922	35	2	3	2	0	21.9	1	0	0	0	0	0	0	0	0	NA	0	0	0
1923	36	2	3	2	0	0.1	0	0	0	0	0	0	0	0	0	NA	0	0	0
1924	50	3	3	2	0	21.6	1	0	0	0	0	0	0	0	0	NA	0	0	0
1925	69	4	3	1	0	0.1	0	0	0	0	0	0	0	1	0	NA	1	0	0
1926	54	3	3	1	0	0.1	0	0	0	0	0	0	0	0	0	NA	0	0	0
1927	30	2	3	2	0	0.1	0	0	0	0	0	0	0	0	0	NA	0	0	0
1928	33	2	3	1	0	1.4	1	0	0	0	0	0	0	0	0	NA	0	0	0
1929	48	3	3	1	0	0.2	0	0	0	0	0	0	0	0	0	NA	0	0	0
1930	46	3	3	2	0	6.2	1	0	0	0	0	0	0	0	0	NA	0	0	0
1931	42	3	3	1	0	0.1	0	0	0	0	0	0	0	0	0	NA	0	0	0
1932	23	2	3	1	0	0.1	0	0	0	0	0	0	0	0	0	NA	0	0	0
1933	35	2	3	1	0	0.1	0	0	0	0	0	0	0	0	0	NA	0	0	0
1934	33	2	3	2	0	0.1	0	0	0	0	0	0	0	0	0	NA	0	0	0
1935	23	2	3	1	0	10.9	1	0	0	0	0	0	0	0	0	NA	0	0	0
1936	9	1	3	1	0	0.1	0	0	0	0	0	0	0	0	0	NA	0	0	0
1937	23	2	3	1	0	63.3	1	0	0	0	0	0	0	0	0	NA	0	0	0
1938	56	3	3	1	0	0.1	0	0	0	0	0	0	0	0	0	NA	0	0	0
1939	19	2	3	1	0	6	1	0	0	0	0	0	0	0	0	NA	0	0	0
1940	35	2	3	2	0	8	1	0	0	0	0	0	0	0	0	NA	0	0	0
1941	28	2	3	1	0	0.1	0	0	0	0	0	0	0	0	0	NA	0	0	0
1942	40	3	3	2	0	38.8	1	0	0	0	0	0	0	0	0	NA	0	0	0
1943	58	3	3	2	0	68.5	1	0	0	0	0	0	0	0	0	NA	0	0	0
1944	38	2	3	2	0	0.1	0	0	0	0	0	0	0	0	0	NA	0	0	0
1945	50	3	3	2	0	69.9	1	0	0	0	0	0	0	0	0	NA	0	0	0
1946	34	2	3	2	0	1.8	1	0	0	0	0	0	0	0	0	NA	0	0	0
1947	68	4	3	2	0	0.1	0	0	0	0	0	0	0	0	0	NA	0	0	0
1948	58	3	3	2	0	0.1	0	0	0	0	0	0	0	0	0	NA	0	0	0
1949	40	3	3	1	0	0.1	0	0	0	0	0	0	0	0	0	NA	0	0	0
1950	67	4	3	1	0	0.1	0	0	0	0	0	0	0	0	0	NA	0	0	0
1951	31	2	3	1	0	13.2	1	0	0	0	0	0	0	0	0	NA	0	0	0
1952	2	1	3	2	0	0.1	0	0	0	0	0	0	0	0	0	NA	0	0	0
1953	54	3	3	2	0	0.1	0	0	0	0	0	0	0	0	0	NA	0	0	0
1954	37	2	3	1	0	0.1	0	0	0	0	0	0	0	0	0	NA	0	0	0
1955	49	3	3	1	0	0.1	0	0	0	0	0	0	0	0	0	NA	0	0	0
1956	35	2	3	2	0	42	1	0	0	0	0	0	0	0	0	NA	0	0	0
1957	65	4	3	1	0	0.1	0	0	0	0	0	0	0	0	0	NA	0	0	0
1958	69	4	3	1	0	0.1	0	0	0	0	0	0	0	1	0	NA	1	0	0
1959	29	2	3	1	0	0.1	0	0	0	0	0	0	0	0	0	NA	0	0	0
1960	25	2	3	1	0	0.1	0	0	0	0	0	0	0	0	0	NA	0	0	0
1961	3	1	3	1	0	0.1	0	0	0	0	0	0	0	0	0	NA	0	0	0
1962	54	3	3	1	0	83.3	1	0	0	0	0	0	0	0	0	NA	0	0	0
1963	72	4	3	1	0	0.1	0	0	0	0	0	0	0	0	0	NA	0	0	0
1964	36	2	3	1	0	0.1	0	0	0	0	0	0	0	0	0	NA	0	0	0
1965	63	4	3	1	0	0.1	0	0	0	0	0	0	0	0	0	NA	0	0	0
1966	26	2	3	1	0	0.1	0	0	0	0	0	0	0	0	0	NA	0	0	0
1967	5	1	3	1	0	0.1	0	0	0	0	0	0	0	0	0	NA	0	0	0
1968	43	3	3	1	0	0.1	0	0	0	0	0	0	0	0	0	NA	0	0	0
1969	47	3	3	2	0	57.4	1	0	0	0	0	0	0	0	0	NA	0	0	0
1970	58	3	3	1	0	0.1	0	0	0	0	0	0	0	0	0	NA	0	0	0
1971	2	1	3	2	0	0.2	0	0	0	0	0	0	0	0	0	NA	0	0	0
1972	45	3	3	2	0	20.7	1	0	0	0	0	0	0	0	0	NA	0	0	0
1973	70	4	3	1	0	0.1	0	0	0	0	0	0	0	0	0	NA	0	0	0
1974	5	1	3	1	0	0.1	0	0	0	0	0	0	0	0	0	NA	0	0	0
1975	46	3	3	1	0	0.6	0	0	0	0	0	0	0	0	0	NA	0	0	0
1976	5	1	3	1	0	5.9	1	0	0	0	0	0	0	0	0	NA	0	0	0
1977	60	4	3	1	0	0.5	0	0	0	0	0	0	0	0	0	NA	0	0	0
1978	52	3	3	1	0	0.1	0	0	0	0	0	0	0	0	0	NA	0	0	0
1979	50	3	3	2	0	116.9	1	0	0	0	0	0	0	0	0	NA	0	0	0
1980	50	3	3	2	1	8.3	1	0	0	0	0	0	0	0	0	NA	0	0	0
1981	59	3	3	2	0	0.1	0	0	0	0	0	0	0	0	0	NA	0	0	0
1982	35	2	3	1	0	0.1	0	0	0	0	0	0	0	0	0	NA	0	0	0
1983	22	2	3	2	0	106.2	1	0	0	0	0	0	0	0	0	NA	0	0	0
1984	37	2	3	1	0	0.1	0	0	0	0	0	0	0	0	0	NA	0	0	0
1985	24	2	3	1	0	0.1	0	0	0	0	0	0	0	0	0	NA	0	0	0
1986	50	3	3	1	0	0.1	0	0	0	0	0	0	0	0	0	NA	0	0	0
1987	22	2	3	1	0	0.1	0	0	0	0	0	0	0	0	0	NA	0	0	0
1988	18	2	3	1	0	1.8	1	0	0	0	0	0	0	0	0	NA	0	0	0
1989	27	2	3	1	0	5.7	1	0	0	0	0	0	0	0	0	NA	0	0	0
1990	37	2	3	1	0	0.8	0	0	0	0	0	0	0	0	0	NA	0	0	0
1991	47	3	3	1	0	4.8	1	0	0	0	0	0	0	0	0	NA	0	0	0
1992	32	2	3	1	0	0.1	0	0	0	0	0	0	0	0	0	NA	0	0	0
1993	83	4	3	1	0	0.1	0	0	0	0	0	0	0	0	0	NA	0	0	0
1994	63	4	3	2	0	0.1	0	0	0	0	0	0	0	0	0	NA	0	0	0
1995	42	3	3	2	0	0.1	0	0	0	0	0	0	0	0	0	NA	0	0	0
1996	1	1	3	2	0	0.1	0	0	0	0	0	0	0	0	0	NA	0	0	0
1997	19	2	3	1	0	0.1	0	0	0	0	0	0	0	0	0	NA	0	0	0
1998	21	2	3	2	0	8	1	0	0	0	0	0	0	0	0	NA	0	0	0
1999	52	3	3	1	0	0.1	0	0	0	0	0	0	0	0	0	NA	0	0	0
[truncated: 2,314 more rows]
